# Supplementary material for: The gene expression patterns as surrogate indices of pH in the brain
Source: Front Psychiatry. 2023 May 2;14:1151480. doi: 10.3389/fpsyt.2023.1151480 (PMC10185791; doi:10.3389/fpsyt.2023.1151480)
Supplement: Supplementary file 1 [file Table_1.xlsx]

## Sheet: TableS1
Supplementary Table 1. Datasets used in this study
		Series	References	Study name	Bioset name (number of replicates)	Bioset name
Human disease	HD	GSE3790	1, 2	Huntington's disease - Cerebellum, Caudate nucleus, Motor cortex BA4, and Prefrontal cortex BA9	Cerebellum- Huntingtons disease grade 0 (3) _vs_ control (27)_GPL96	Cerebellum- Huntingtons disease grade 0 _vs_ control_GPL96
					Cerebellum- Huntingtons disease grade 1 (13) _vs_ control (27)_GPL96	Cerebellum- Huntingtons disease grade 1 _vs_ control_GPL96
					Cerebellum- Huntingtons disease grade 2 (15) _vs_ control (27)_GPL96	Cerebellum- Huntingtons disease grade 2 _vs_ control_GPL96
					Cerebellum- Huntingtons disease grade 3 (4) _vs_ control (27)_GPL96	Cerebellum- Huntingtons disease grade 3 _vs_ control_GPL96
					Cerebellum- Huntingtons disease grade 4 (4) _vs_ control (27)_GPL96	Cerebellum- Huntingtons disease grade 4 _vs_ control_GPL96
					Prefrontal Cortex BA9- Huntingtons disease grade 0 (2) _vs_ control (12)_GPL96	Prefrontal Cortex BA9- Huntingtons disease grade 0 _vs_ control_GPL96
					Prefrontal Cortex BA9- Huntingtons disease grade 1 (4) _vs_ control (12)_GPL96	Prefrontal Cortex BA9- Huntingtons disease grade 1 _vs_ control_GPL96
					Prefrontal Cortex BA9- Huntingtons disease grade 2 (5) _vs_ control (12)_GPL96	Prefrontal Cortex BA9- Huntingtons disease grade 2 _vs_ control_GPL96
					Prefrontal Cortex BA9- Huntingtons disease grade 3 (3) _vs_ control (12)_GPL96	Prefrontal Cortex BA9- Huntingtons disease grade 3 _vs_ control_GPL96
					Prefrontal Cortex BA9- Huntingtons disease grade 4 (4) _vs_ control (12)_GPL96	Prefrontal Cortex BA9- Huntingtons disease grade 4 _vs_ control_GPL96
					Caudate Nucleus- Huntingtons disease grade 0 (3) _vs_ control (32)_GPL96	Caudate Nucleus- Huntingtons disease grade 0 _vs_ control_GPL96
					Caudate Nucleus- Huntingtons disease grade 1 (13) _vs_ control (32)_GPL96	Caudate Nucleus- Huntingtons disease grade 1 _vs_ control_GPL96
					Caudate Nucleus- Huntingtons disease grade 2 (16) _vs_ control (32)_GPL96	Caudate Nucleus- Huntingtons disease grade 2 _vs_ control_GPL96
					Caudate Nucleus- Huntingtons disease grade 3 (5) _vs_ control (32)_GPL96	Caudate Nucleus- Huntingtons disease grade 3 _vs_ control_GPL96
					Caudate Nucleus- Huntingtons disease grade 4 (1) _vs_ control (32)_GPL96	Caudate Nucleus- Huntingtons disease grade 4 _vs_ control_GPL96
					Motor Cortex BA4- Huntingtons disease grade 0 (1) _vs_ control (16)_GPL96	Motor Cortex BA4- Huntingtons disease grade 0 _vs_ control_GPL96
					Motor Cortex BA4- Huntingtons disease grade 1 (8) _vs_ control (16)_GPL96	Motor Cortex BA4- Huntingtons disease grade 1 _vs_ control_GPL96
					Motor Cortex BA4- Huntingtons disease grade 2 (9) _vs_ control (16)_GPL96	Motor Cortex BA4- Huntingtons disease grade 2 _vs_ control_GPL96
					Motor Cortex BA4- Huntingtons disease grade 3 (1) _vs_ control (16)_GPL96	Motor Cortex BA4- Huntingtons disease grade 3 _vs_ control_GPL96
		GSE26927	3, 4	Neuroinflammatory pathways of different neurodegenerative diseases	Ventral head of the caudate nucleus of Huntingtons disease patients (10) _vs_ normal controls (10)	Ventral head of the caudate nucleus of Huntingtons disease patients _vs_ normal controls
		GSE79666	5	BA4 motor cortices from grade 2, 3, or 4 Huntington's disease patients and normal controls	BA4 motor cortices from grade 3 Huntingtons disease patients (2) _vs_ normal donors (7)	BA4 motor cortices from grade 3 Huntingtons disease patients _vs_ normal donors
					BA4 motor cortices from grade 2 Huntingtons disease patients (4) _vs_ normal donors (7)	BA4 motor cortices from grade 2 Huntingtons disease patients _vs_ normal donors
					BA4 motor cortices from grade 4 Huntingtons disease patients (1) _vs_ normal donors (7)	BA4 motor cortices from grade 4 Huntingtons disease patients _vs_ normal donors
	AD	GSE48350	6-11	Alzheimers disease entorhinal cortexes, hippocampuses, and post central and superior frontal gyruses	Superior frontal gyruses from brains of post-mortem Alzheimer's disease patients (21) _vs_ normal donors (48)	Superior frontal gyruses from brains of post-mortem Alzheimer's disease patients _vs_ normal donors
					Hippocampuses from brains of post-mortem Alzheimer's disease patients (19) _vs_ normal donors (43)	Hippocampuses from brains of post-mortem Alzheimer's disease patients _vs_ normal donors
					Entorhinal cortexes from brains of post-mortem Alzheimer's disease patients (15) _vs_ normal donors (39)	Entorhinal cortexes from brains of post-mortem Alzheimer's disease patients _vs_ normal donors
					Post central gyruses from brains of post-mortem Alzheimer's disease patients (25) _vs_ normal donors (43)	Post central gyruses from brains of post-mortem Alzheimer's disease patients _vs_ normal donors
		GSE26927	3, 4	Neuroinflammatory pathways of different neurodegenerative diseases	Entorhinal cortex of Alzheimers disease patients (11) _vs_ normal controls (6)	Entorhinal cortex of Alzheimers disease patients _vs_ normal controls
		GSE1297	12	Hippocampal gene expression from Alzheimer's diease patients of varying severity	Hippocampal CA1 from moderate Alzheimer's disease patients (MMSE 14-19) (8) _vs_ control (MMSE>25) (9)	Hippocampal CA1 from moderate Alzheimer's disease patients (MMSE 14-19) _vs_ control (MMSE>25)
					Hippocampal CA1 from severe Alzheimer's disease patients (MMSE<14) (7) _vs_ control (MMSE>25) (9)	Hippocampal CA1 from severe Alzheimer's disease patients (MMSE<14) _vs_ control (MMSE>25)
					Hippocampal CA1 from incipient Alzheimer's disease patients (MMSE 20-26) (7) _vs_ control (MMSE>25) (9)	Hippocampal CA1 from incipient Alzheimer's disease patients (MMSE 20-26) _vs_ control (MMSE>25)
		GSE39420	13	Posterior cingulates of sporadic early-onset/familial Alzheimer's disease patients with mutant PSEN1	Posterior cingulates of sporadic early-onset AD patients (no PSEN1 mutation) (7) _vs_ healthy controls (7)	Posterior cingulates of sporadic early-onset AD patients (no PSEN1 mutation) _vs_ healthy controls
					Posterior cingulates of familial AD patients with PSEN1-M139T mutation (4) _vs_ healthy controls (7)	Posterior cingulates of familial AD patients with PSEN1-M139T mutation _vs_ healthy controls
					Posterior cingulates of familial AD patients with PSEN1-V89L mutation (2) _vs_ healthy controls (7)	Posterior cingulates of familial AD patients with PSEN1-V89L mutation _vs_ healthy controls
					Posterior cingulates of familial AD patients with PSEN1-E120G mutation (1) _vs_ healthy controls (7)	Posterior cingulates of familial AD patients with PSEN1-E120G mutation _vs_ healthy controls
		GSE29378	14	Hippocampus CA1 and CA3 fields of late onset Alzheimer's disease patients	Hippocampus CA3 fields of late onset Alzheimer's disease patients (15) _vs_ non-demented controls (16)	Hippocampus CA3 fields of late onset Alzheimer's disease patients _vs_ non-demented controls
					Hippocampus CA1 fields of late onset Alzheimer's disease patients (16) _vs_ non-demented controls (16)	Hippocampus CA1 fields of late onset Alzheimer's disease patients _vs_ non-demented controls
		GSE84422	15	Brain regions from patients with dementia and Alzheimer's disease	Temporal Pole of patients with probable Alzheimers disease (11) _vs_ normal (14)_GPL96	Temporal Pole of patients with probable Alzheimers disease _vs_ normal_GPL96
					Middle Temporal Gyrus of patients with probable Alzheimers disease (11) _vs_ normal (14)_GPL96	Middle Temporal Gyrus of patients with probable Alzheimers disease _vs_ normal_GPL96
					Nucleus Accumbens of patients with definite Alzheimers disease (17) _vs_ normal (13)_GPL570	Nucleus Accumbens of patients with definite Alzheimers disease _vs_ normal_GPL570
					Prefrontal Cortex of patients with definite Alzheimers disease (21) _vs_ normal (11)_GPL96	Prefrontal Cortex of patients with definite Alzheimers disease _vs_ normal_GPL96
					Amygdala of patients with definite Alzheimers disease (17) _vs_ normal (15)_GPL570	Amygdala of patients with definite Alzheimers disease _vs_ normal_GPL570
					Frontal Pole of patients with definite Alzheimers disease (24) _vs_ normal (15)_GPL96	Frontal Pole of patients with definite Alzheimers disease _vs_ normal_GPL96
					Prefrontal Cortex of patients with probable Alzheimers disease (12) _vs_ normal (11)_GPL96	Prefrontal Cortex of patients with probable Alzheimers disease _vs_ normal_GPL96
					Dorsolateral Prefrontal Cortex of patients with definite Alzheimers disease (17) _vs_ normal (16)_GPL96	Dorsolateral Prefrontal Cortex of patients with definite Alzheimers disease _vs_ normal_GPL96
					Putamen of patients with possible Alzheimers disease (12) _vs_ normal (9)_GPL96	Putamen of patients with possible Alzheimers disease _vs_ normal_GPL96
					Caudate Nucleus of patients with definite Alzheimers disease (18) _vs_ normal (11)_GPL96	Caudate Nucleus of patients with definite Alzheimers disease _vs_ normal_GPL96
					Inferior Temporal Gyrus of patients with possible Alzheimers disease (15) _vs_ normal (11)_GPL96	Inferior Temporal Gyrus of patients with possible Alzheimers disease _vs_ normal_GPL96
					Parahippocampal Gyrus of patients with definite Alzheimers disease (23) _vs_ normal (15)_GPL96	Parahippocampal Gyrus of patients with definite Alzheimers disease _vs_ normal_GPL96
					Temporal Pole of patients with definite Alzheimers disease (18) _vs_ normal (14)_GPL96	Temporal Pole of patients with definite Alzheimers disease _vs_ normal_GPL96
					Inferior Temporal Gyrus of patients with definite Alzheimers disease (19) _vs_ normal (11)_GPL96	Inferior Temporal Gyrus of patients with definite Alzheimers disease _vs_ normal_GPL96
					Superior Parietal Lobule of patients with probable Alzheimers disease (9) _vs_ normal (13)_GPL96	Superior Parietal Lobule of patients with probable Alzheimers disease _vs_ normal_GPL96
					Anterior Cingulate of patients with probable Alzheimers disease (12) _vs_ normal (16)_GPL96	Anterior Cingulate of patients with probable Alzheimers disease _vs_ normal_GPL96
					Hippocampus of patients with probable Alzheimers disease (12) _vs_ normal (11)_GPL96	Hippocampus of patients with probable Alzheimers disease _vs_ normal_GPL96
					Prefrontal Cortex of patients with possible Alzheimers disease (12) _vs_ normal (11)_GPL96	Prefrontal Cortex of patients with possible Alzheimers disease _vs_ normal_GPL96
					Inferior Temporal Gyrus of patients with probable Alzheimers disease (8) _vs_ normal (11)_GPL96	Inferior Temporal Gyrus of patients with probable Alzheimers disease _vs_ normal_GPL96
		GSE118553	16	Cortical regions and cerebellum from brains of symptomatic/asymptomatic Alzheimer's disease patients	Frontal cortex tissue of asymptomatic Alzheimer's disease patients (33) _vs_ control subjects (23)	Frontal cortex tissue of asymptomatic Alzheimer's disease patients _vs_ control subjects
					Frontal cortex tissue of Alzheimer's disease patients (40) _vs_ control subjects (23)	Frontal cortex tissue of Alzheimer's disease patients _vs_ control subjects
					Cerebellum tissue of Alzheimer's disease patients (38) _vs_ control subjects (22)	Cerebellum tissue of Alzheimer's disease patients _vs_ control subjects
					Entorhinal cortex tissue of Alzheimer's disease patients (37) _vs_ control subjects (12)	Entorhinal cortex tissue of Alzheimer's disease patients _vs_ control subjects
					Temporal cortex tissue of asymptomatic Alzheimer's disease patients (32) _vs_ control subjects (31)	Temporal cortex tissue of asymptomatic Alzheimer's disease patients _vs_ control subjects
					Entorhinal cortex tissue of asymptomatic Alzheimer's disease patients (37) _vs_ control subjects (12)	Entorhinal cortex tissue of asymptomatic Alzheimer's disease patients _vs_ control subjects
					Cerebellum tissue of asymptomatic Alzheimer's disease patients (32) _vs_ control subjects (22)	Cerebellum tissue of asymptomatic Alzheimer's disease patients _vs_ control subjects
					Temporal cortex tissue of Alzheimer's disease patients (52) _vs_ control subjects (31)	Temporal cortex tissue of Alzheimer's disease patients _vs_ control subjects
		GSE36980	17	Frontal cortex, hippocampus, and temporal lobe gray matter of Alzheimer's disease patients	Temporal lobe gray matter of individuals with AD (10) _vs_ without AD (19)	Temporal lobe gray matter of individuals with AD _vs_ without AD
					Temporal lobe gray matter of male individuals with AD (5) _vs_ without AD (8)	Temporal lobe gray matter of male individuals with AD _vs_ without AD
					Hippocampus gray matter of female individuals with AD (4) _vs_ without AD (5)	Hippocampus gray matter of female individuals with AD _vs_ without AD
					Temporal lobe gray matter of female individuals with AD (5) _vs_ without AD (11)	Temporal lobe gray matter of female individuals with AD _vs_ without AD
					Hippocampus gray matter of individuals with AD (7) _vs_ without AD (10)	Hippocampus gray matter of individuals with AD _vs_ without AD
					Frontal cortex gray matter of female individuals with AD (8) _vs_ without AD (9)	Frontal cortex gray matter of female individuals with AD _vs_ without AD
					Frontal cortex gray matter of male individuals with AD (7) _vs_ without AD (9)	Frontal cortex gray matter of male individuals with AD _vs_ without AD
					Frontal cortex gray matter of individuals with AD (15) _vs_ without AD (18)	Frontal cortex gray matter of individuals with AD _vs_ without AD
					Hippocampus gray matter of male individuals with AD (3) _vs_ without AD (5)	Hippocampus gray matter of male individuals with AD _vs_ without AD
		Missing		Pyramidal cell gene expression from brain regions in Alzheimer's disease and normal aged brains	Pyramidal cells from superior frontal gyrus of Alzheimer patient brains _ vs_from aged normal brains	Pyramidal cells from superior frontal gyrus of Alzheimer patient brains _ vs_from aged normal brains
					Pyramidal cells from middle temporal gyrus of Alzheimer patient brains _ vs_ from aged normal brains	Pyramidal cells from middle temporal gyrus of Alzheimer patient brains _ vs_ from aged normal brains
					Pyramidal cells from entorhinal cortex of Alzheimer patient brains _ vs_ from aged normal brains	Pyramidal cells from entorhinal cortex of Alzheimer patient brains _ vs_ from aged normal brains
					Pyramidal cells from primary visual cortex of Alzheimer patient brains _ vs_ from aged normal brains	Pyramidal cells from primary visual cortex of Alzheimer patient brains _ vs_ from aged normal brains
					Pyramidal cells from posterior cingulate of Alzheimer patient brains _ vs_ from aged normal brains	Pyramidal cells from posterior cingulate of Alzheimer patient brains _ vs_ from aged normal brains
					Pyramidal cells from hippocampus of Alzheimer patient brains _ vs_ from aged normal brains	Pyramidal cells from hippocampus of Alzheimer patient brains _ vs_ from aged normal brains
	SZ	GSE53987	18	Brain regions from patients with schizophrenia, depression or bipolar disorder	Pre-frontal cortex (BA46) tissues from schizophrenia patients (8) _vs_ normals (9)	Pre-frontal cortex (BA46) tissues from schizophrenia patients _vs_ normals
					Hippocampus tissues from schizophrenia patients (15) _vs_ normals (18)	Hippocampus tissues from schizophrenia patients _vs_ normals
					Associative striatum tissues from schizophrenia patients (18) _vs_ normals (18)	Associative striatum tissues from schizophrenia patients _vs_ normals
		GSE21138	19-21	Prefrontal cortex gene expression in schizophrenic patients at different stages of illness	Prefrontal cortex Brodmann area 46 - schizophrenics with short DOI (8) _vs_ healthy controls (7)	Prefrontal cortex Brodmann area 46 - schizophrenics with short DOI _vs_ healthy controls
					Prefrontal cortex Brodmann area 46 - schizophrenics with intermediate DOI (14) _vs_ healthy controls (14)	Prefrontal cortex Brodmann area 46 - schizophrenics with intermediate DOI _vs_ healthy controls
					Prefrontal cortex Brodmann area 46 - schizophrenics with long DOI (8) _vs_ healthy controls (8)	Prefrontal cortex Brodmann area 46 - schizophrenics with long DOI _vs_ healthy controls
		GSE35978	22, 23	Cerebella and parietal cortex expression of bipolar, depressive and schizophrenic patients	Parietal cortex of patients with schizophrenia (51) _vs_ unaffected controls (50)	Parietal cortex of patients with schizophrenia _vs_ unaffected controls
					Cerebellum of patients with schizophrenia (44) _vs_ unaffected controls (50)	Cerebellum of patients with schizophrenia _vs_ unaffected controls
		GSE21935	24	Superior temporal cortex in schizophrenic and control patients	Superior temporal cortex of post-mortem schizophrenic patients (23) _vs_ healthy subjects (19)	Superior temporal cortex of post-mortem schizophrenic patients _vs_ healthy subjects
		GSE26927	3, 4	Neuroinflammatory pathways of different neurodegenerative diseases	Grey matter in Brodmann area of Schizophrenia patients (10) _vs_ normal controls (10)	Grey matter in Brodmann area of Schizophrenia patients _vs_ normal controls
		GSE12649	25	Gene expression of postmortem prefrontal cortex of bipolar disorder or schizophrenia patients	Postmortem prefrontal cortex from schizophrenia patients (35) _vs_ control (34)	Postmortem prefrontal cortex from schizophrenia patients _vs_ control
		GSE12679	26	Endothelial and neuronal cells from normal, bipolar, and schizophrenia patients	Neurons of dorsolateral prefrontal cortex of postmortem schizophrenia patients (5) _vs_ control (6)	Neurons of dorsolateral prefrontal cortex of postmortem schizophrenia patients _vs_ control
					Prefrontal cortex microvascular endothelial cells from postmortem schizophrenia patients (11) _vs_ control (5)	Prefrontal cortex microvascular endothelial cells from postmortem schizophrenia patients_vs_ control
		GSE12654	27	Prefrontal cortex expression profile of bipolar disorder, depression, and schizophrenia patients	Postmortem prefrontal cortex from patients with schizophrenia (13) _vs_ control (15)	Postmortem prefrontal cortex from patients with schizophrenia _vs_ control
		GSE87610	28, 29	Dorsolateral prefrontal cortical neurons of schizophrenic, bipolar and major depressive subjects	L3 dorsolateral prefrontal neurons from subjects with schizophrenia (17) _vs_ unaffected (19)	L3 dorsolateral prefrontal neurons from subjects with schizophrenia _vs_ unaffected
					L5 dorsolateral prefrontal neurons from subjects with schizophrenia (17) _vs_ unaffected (19)	L5 dorsolateral prefrontal neurons from subjects with schizophrenia _vs_ unaffected
		GSE37981	30	Pyramidal neurons from superior temporal gyrus layer 3 of schizophrenia patients	Pyramidal neurons of superior temporal gyrus layer 3 - schizophrenia patients (9) _vs_ healthy controls (9)	Pyramidal neurons of superior temporal gyrus layer 3 - schizophrenia patients _vs_ healthy controls
		GSE46509	N/A	Parvalbumin-immunoreactive neurons in superior temporal cortex in schizophrenia	Parvalbumin+ neurons of layer 3 of the superior temporal gyrus - schizophrenic (8) _vs_ normal patients (8)	Parvalbumin+ neurons of layer 3 of the superior temporal gyrus - schizophrenic _vs_ normal patients
		GSE63738	31, 32	Forebrain neural progenitor cells of schizophrenia patients	Forebrain neural progenitor cells of schizophrenia patients (6) _vs_ normal controls (6)	Forebrain neural progenitor cells of schizophrenia patients _vs_ normal controls
		GSE4036	N/A	Cerebellum expression profile from schizophrenic patients	Cerebellum from schizophrenic patients (14) _vs_ normal (14)	Cerebellum from schizophrenic patients _vs_ normal
		GSE17612	33	Post-mortem tissue from brain BA10 region of schizophrenic and control patients	Brain BA10 from all schizophrenic samples (28) _vs_ controls above control group mean pH6.5 (10)	Brain BA10 from all schizophrenic samples _vs_ controls above control group mean pH6.5
					Brain BA10 from all schizophrenic samples (28) _vs_ controls at or below control group mean pH6.5 (12)	Brain BA10 from all schizophrenic samples _vs_ controls at or below control group mean pH6.5
					Brain BA10 samples from controls at or below group mean pH6.5 _vs_ above control group mean	Brain BA10 samples from controls at or below group mean pH6.5 _vs_ above control group mean
					Brain BA10 samples from female schizophrenics (9) _vs_ controls (11)	Brain BA10 samples from female schizophrenics _vs_ controls
					Brain BA10 samples from male schizophrenics (19) _vs_ controls (11)	Brain BA10 samples from male schizophrenics _vs_ controls
					Brain BA10 samples from schizophrenics at or above affected group mean pH6.2 (13) _vs_ all controls (23)	Brain BA10 samples from schizophrenics at or above affected group mean pH6.2 _vs_ all controls
					Brain BA10 samples from schizophrenics with below affected group mean pH6.2 (14) _vs_ all controls (13)	Brain BA10 samples from schizophrenics with below affected group mean pH6.2 _vs_ all controls
					Brain BA10 samples from schizophrenics (28) _vs_ controls (23)	Brain BA10 samples from schizophrenics _vs_ controls
		SRA accession code SRP241159	34	Genetic regulation of expression in the granule cell layer of the human dentate gyrus	Patients with schizophrenia (75) vs neurotypical controls (93)	SZ_P0.05
	BD	GSE53987	18	Brain regions from patients with schizophrenia, depression or bipolar disorder	Pre-frontal cortex (BA46) tissues from bipolar disorder patients (17) _vs_ normals (19)	Pre-frontal cortex (BA46) tissues from bipolar disorder patients _vs_ normals
					Hippocampus tissues from bipolar disorder patients (17) _vs_ normals (18)	Hippocampus tissues from bipolar disorder patients _vs_ normals
					Associative striatum tissues from bipolar disorder patients (17) _vs_ normals (18)	Associative striatum tissues from bipolar disorder patients _vs_ normals
		GSE35978	22, 23	Cerebella and parietal cortex expression of bipolar, depressive and schizophrenic patients	Parietal cortex of patients with bipolar disorder (45) _vs_ unaffected controls (50)	Parietal cortex of patients with bipolar disorder _vs_ unaffected controls
					Cerebellum of patients with bipolar disorder (37) _vs_ unaffected controls (50)	Cerebellum of patients with bipolar disorder _vs_ unaffected controls
		GSE12649	25	Gene expression of postmortem prefrontal cortex of bipolar disorder or schizophrenia patients	Postmortem prefrontal cortex from bipolar patients (33) _vs_ control (34)	Postmortem prefrontal cortex from bipolar patients _vs_ control
		GSE5388	35	Adult postmortem brain tissue (dorsolateral prefrontal cortex) from bipolar disorder	Postmortem brain from patient with bipolar disease _vs_ healthy control	Postmortem brain from patient with bipolar disease _vs_ healthy control
		GSE5392	35	Dorsolateral prefrontal or orbitofrontal cortex tissues from bipolar disorder patients	Dorsolateral prefrontal cortices from post-mortem brains - bipolar disorder (30) _vs_ normal (31)	Dorsolateral prefrontal cortices from post-mortem brains - bipolar disorder _vs_ normal
					Orbitofrontal cortices from post-mortem brains - bipolar disorder (10) _vs_ normal (11)	Orbitofrontal cortices from post-mortem brains - bipolar disorder _vs_ normal
		GSE12679	26	Endothelial and neuronal cells from normal, bipolar, and schizophrenia patients	Neurons of dorsolateral prefrontal cortex of postmortem bipolar patients (5) _vs_ control (6)	Neurons of dorsolateral prefrontal cortex of postmortem bipolar patients _vs_ control
		GSE87610	28, 29	Dorsolateral prefrontal cortical neurons of schizophrenic, bipolar and major depressive subjects	L3 dorsolateral prefrontal neurons from subjects with bipolar disorder (19) _vs_ unaffected (19)	L3 dorsolateral prefrontal neurons from subjects with bipolar disorder _vs_ unaffected
					L5 dorsolateral prefrontal neurons from subjects with bipolar disorder (19) _vs_ unaffected (19)	L5 dorsolateral prefrontal neurons from subjects with bipolar disorder _vs_ unaffected
		GSE53239	36	Dorsolateral prefrontal cortices of postmortem brains of bipolar disorder patients or normal donors	Dorsolateral prefrontal cortices from bipolar disorder patients (5) _vs_ normal donors (5)_GPL9115	Dorsolateral prefrontal cortices from bipolar disorder patients _vs_ normal donors_GPL9115
					Dorsolateral prefrontal cortices from bipolar disorder patients (6) _vs_ normal donors (6)_GPL15433	Dorsolateral prefrontal cortices from bipolar disorder patients _vs_ normal donors_GPL15433
		GSE12654	27	Prefrontal cortex expression profile of bipolar disorder, depression, and schizophrenia patients	Postmortem prefrontal cortex from patients with bipolar disorder (11) _vs_ control (15)	Postmortem prefrontal cortex from patients with bipolar disorder _vs_ control
		SRA accession code SRP241159	34	Genetic regulation of expression in the granule cell layer of the human dentate gyrus	Patients with bipolar disorder (66) vs neurotypical controls (93)	BD_FC1.2
	MD	GSE53987	18	Brain regions from patients with schizophrenia, depression or bipolar disorder	Associative striatum tissues from major depressive disorder patients (16) _vs_ normals (18)	Associative striatum tissues from major depressive disorder patients _vs_ normals
					Pre-frontal cortex (BA46) tissues from major depressive disorder patients (17) _vs_ normals (19)	Pre-frontal cortex (BA46) tissues from major depressive disorder patients _vs_ normals
					Hippocampus tissues from major depressive disorder patients (17) _vs_ normals (18)	Hippocampus tissues from major depressive disorder patients _vs_ normals
		GSE35978	22, 23	Cerebella and parietal cortex expression of bipolar, depressive and schizophrenic patients	Parietal cortex of patients with depressive disorder (14) _vs_ unaffected controls (50)	Parietal cortex of patients with depressive disorder _vs_ unaffected controls
					Cerebellum of patients with depressive disorder (13) _vs_ unaffected controls (50)	Cerebellum of patients with depressive disorder _vs_ unaffected controls
		GSE87610	28, 29	Dorsolateral prefrontal cortical neurons of schizophrenic, bipolar and major depressive subjects	L5 dorsolateral prefrontal neurons from subjects with major depressive disorder (19) _vs_ unaffected (19)	L5 dorsolateral prefrontal neurons from subjects with major depressive disorder _vs_ unaffected
					L3 dorsolateral prefrontal neurons from subjects with major depressive disorder (19) _vs_ unaffected (19)	L3 dorsolateral prefrontal neurons from subjects with major depressive disorder _vs_ unaffected
		GSE12654	27	Prefrontal cortex expression profile of bipolar disorder, depression, and schizophrenia patients	Postmortem prefrontal cortex from patients with depression (11) _vs_ control (15)	Postmortem prefrontal cortex from patients with depression _vs_ control
		GSE54566	37	Amygdala tissues from major depressive disorder patients	Amygdala tissues from brains of major depressive disorder patients (14) _vs_ matched controls (14)	Amygdala tissues from brains of major depressive disorder patients _vs_ matched controls
		GSE54564	37	Amygdala tissues from major depressive disorder patients	Amygdala tissues from brains of major depressive disorder patients (21) _vs_ matched controls (21)	Amygdala tissues from brains of major depressive disorder patients _vs_ matched controls
		GSE54567	37	Dorsolateral prefrontal cortices from major depressive disorder patients	Dorsolateral prefrontal cortex tissues from major depressive disorder patients (14) _vs_ matched control (14)	Dorsolateral prefrontal cortex tissues from major depressive disorder patients _vs_ matched control
		GSE54570	37	Dorsolateral prefrontal cortices from major depressive disorder patients	Dorsolateral prefrontal cortex tissues from major depressive disorder patients (13) _vs_ matched controls (13)	Dorsolateral prefrontal cortex tissues from major depressive disorder patients _vs_ matched controls
		GSE54575	37	Orbital ventral prefrontal cortices from major depressive disorder patients	Orbital ventral prefrontal cortices from major depressive disorder patients (12) _vs_ matched controls (12)	Orbital ventral prefrontal cortices from major depressive disorder patients _vs_ matched controls
		GSE54562	37	Anterior cingulate cortexes from major depressive disorder or non-psychiatric condition postmortems	Anterior cingulate cortexes of major depressive disorder post-mortems (10) _vs_ non-psychiatric disorder (10)	Anterior cingulate cortexes of major depressive disorder post-mortems _vs_ non-psychiatric disorder
		GSE54568	37	Dorsolateral prefrontal cortices from major depressive disorder patients	Dorsolateral prefrontal cortex tissues from major depressive disorder patients (15) _vs_ matched controls (15)	Dorsolateral prefrontal cortex tissues from major depressive disorder patients _vs_ matched controls
		GSE54572	37	Anterior cingulate cortices from major depressive disorder patients	Anterior cingulate cortex tissues from major depressive disorder patients (12) _vs_ matched controls (12)	Anterior cingulate cortex tissues from major depressive disorder patients _vs_ matched controls
		GSE54565	37	Anterior cingulate cortex expression in patients with major depressive disorder (MDD)	Brain anterior cingulate cortex of major depressive disorder patients (16) _vs_ non-psychiatric controls (16)	Brain anterior cingulate cortex of major depressive disorder patients _vs_ non-psychiatric controls
		SRA accession code SRP241159	34	Genetic regulation of expression in the granule cell layer of the human dentate gyrus	Patients with major depression (29) vs neurotypical controls (93)	MD_P0.05
	ASD	GSE38322	38, 39	Brain transcriptional associations with the autistic phenotype	Cerebellum of autistic patients (14) _vs_ normal controls (12)	Cerebellum of autistic patients _vs_ normal controls
					Occipital lobe of autistic patients (4) _vs_ normal controls (6)	Occipital lobe of autistic patients _vs_ normal controls
		GSE30573	40	Cerebral cortex of autism patients with downregulated RBFOX1 (A2BP1)	Cerebral cortex of autism patients with downregulated RBFOX1 (A2BP1) (3) _vs_ normal controls (3)	Cerebral cortex of autism patients with downregulated RBFOX1 (A2BP1) _vs_ normal controls
		GSE28521	40	Cerebellum, frontal cortex, and temporal cortex gene expression from ASD patients	Prefrontal cortex of autism spectrum disorder (ASD) patients (16) _vs_ healthy donors (16)	Prefrontal cortex of autism spectrum disorder (ASD) patients _vs_ healthy donors
					Superior temporal gyrus of autism spectrum disorder (ASD) patients (13)_vs_ healthy donors (13)	Superior temporal gyrus of autism spectrum disorder (ASD) patients_vs_ healthy donors
					Cerebellar vermis of autism spectrum disorder (ASD) patients (10)_vs_ healthy donors (11)	Cerebellar vermis of autism spectrum disorder (ASD) patients_vs_ healthy donors
		GSE6955	41	Superior frontal gyrus of girls with Rett syndrome	Superior frontal gyrus from girls (2-8years old) with Rett syndrome (3) _vs_ age matched controls (3)	Superior frontal gyrus from girls (2-8years old) with Rett syndrome _vs_ age matched controls
		GSE28475	42, 43	Comparisons of frozen and FFPE brain samples of autistic and normal patients	Brain samples frozen IVT assay - Autistic patients (9) _vs_ healthy controls (4)	Brain samples frozen IVT assay - Autistic patients _vs_ healthy controls
	PD	GSE7307	N/A	Human body index - transcriptional profiling	Putamen - Parkinsons disease (5) _vs_ normal (12)	Putamen - Parkinsons disease _vs_ normal
					Globus pallidum internal - Parkinsons disease (4) _vs_ normal (3)	Globus pallidum internal - Parkinsons disease _vs_ normal
					Substantia nigra reticulata - Parkinsons disease (3) _vs_ normal (5)	Substantia nigra reticulata - Parkinsons disease _vs_ normal
					Substantia nigra pars compacta - Parkinsons disease (3) _vs_ normal (4)	Substantia nigra pars compacta - Parkinsons disease _vs_ normal
					Thalamus lateral nuceli - Parkinsons disease (2) _vs_ normal (1)	Thalamus lateral nuceli - Parkinsons disease _vs_ normal
					Globus pallidum external - Parkinsons disease (4) _vs_ normal (2)	Globus pallidum external - Parkinsons disease _vs_ normal
					Subthalamic nucleus - Parkinsons disease (2) _vs_ normal (9)	Subthalamic nucleus - Parkinsons disease _vs_ normal
					Caudate - Parkinsons disease (2) _vs_ normal (4)	Caudate - Parkinsons disease _vs_ normal
					Accumbens - Parkinsons disease (4) _vs_ normal (14)	Accumbens - Parkinsons disease _vs_ normal
		GSE26927	3, 4	Neuroinflammatory pathways of different neurodegenerative diseases	Substantia nigra of Parkinsons disease patients (12) _vs_ normal controls (8)	Substantia nigra of Parkinsons disease patients _vs_ normal controls
		GSE8397	44, 45	Substantia nigra and frontal gyrus brain regions in Parkinson's disease patients	Medial substantia nigra from Parkinson's disease patients (15) _vs_ normal donors (8)	Medial substantia nigra from Parkinson's disease patients _vs_ normal donors
	Alc	GSE49376	46, 47	Prefrontal cortex expression from alcohol use disorder patients	Prefontal cortex of alcohol dependant patients (9) _vs_ normal controls (25)	Prefontal cortex of alcohol dependant patients _vs_ normal controls
					Prefontal cortex of patients who abuse alcohol (14) _vs_ normal controls (25)	Prefontal cortex of patients who abuse alcohol _vs_ normal controls
		GSE44456	48	Post-mortem Hippocampus of Chronic Alcoholics (CAs)	Alcoholics (CAs) (14) vs Controls (13); Male	Alcoholics (CAs) vs Controls; Male
					Alcoholics (CAs) (20) vs Controls (19); Female	Alcoholics (CAs) vs Controls; Female
		GSE62699	49	Nucleus accumbens tissues from post-mortem brains of donors with alcohol dependence [mRNA]	Nucleus accumbens tissues from post-mortem brains - donors with alcohol dependence (18) _vs_ control (18)	Nucleus accumbens tissues from post-mortem brains - donors with alcohol dependence _vs_ control
		GSE20568	50	Nucleus accumbens of patients who abuse alcohol and smoke cigarettes	Nucleus accumbens of alcoholic non-smokers (5) _vs_ non-alcoholic non-smoking controls (5)	Nucleus accumbens of alcoholic non-smokers _vs_ non-alcoholic non-smoking controls
		GSE53808	51	Frontal and motor cortices from alcoholics with hepatic encephalopathy	Motor cortices alcoholics (lifelong intake >80g/d) (4) _vs_ non-alcoholic normals (<20g/d) (3)	Motor cortices alcoholics (lifelong intake >80g/d) _vs_ non-alcoholic normals (<20g/d)
					Frontal cortices alcoholics (lifelong intake >80g/d) (4) _vs_ non-alcoholic (<20g/d) (3)	Frontal cortices alcoholics (lifelong intake >80g/d) _vs_ non-alcoholic (<20g/d)
		GSE121497	52	Brain tissues from alcoholic and non-alcoholic subjects	Caudate nuclei from postmortem brains of subjects - alcoholic (2) _vs_ non-alcoholic (2)	Caudate nuclei from postmortem brains of subjects - alcoholic _vs_ non-alcoholic
					Hippocampi from postmortem brains of subjects - alcoholic (2) _vs_ non-alcoholic (2)	Hippocampi from postmortem brains of subjects - alcoholic _vs_ non-alcoholic
					Cerebella from postmortem brains of subjects - alcoholic (2) _vs_ non-alcoholic (2)	Cerebella from postmortem brains of subjects - alcoholic _vs_ non-alcoholic
					Visual cortices from postmortem brains of subjects - alcoholic (2) _vs_ non-alcoholic (2)	Visual cortices from postmortem brains of subjects - alcoholic _vs_ non-alcoholic
					Putamina from postmortem brains of subjects - alcoholic (2) _vs_ non-alcoholic (2)	Putamina from postmortem brains of subjects - alcoholic _vs_ non-alcoholic
					Amygdalae from postmortem brains of subjects - alcoholic (2) _vs_ non-alcoholic (2)	Amygdalae from postmortem brains of subjects - alcoholic _vs_ non-alcoholic
					Cerebral cortices from postmortem brains of subjects - alcoholic (2) _vs_ non-alcoholic (2)	Cerebral cortices from postmortem brains of subjects - alcoholic _vs_ non-alcoholic
					Prefrontal cortices from postmortem brains of subjects - alcoholic (2) _vs_ non-alcoholic (2)	Prefrontal cortices from postmortem brains of subjects - alcoholic _vs_ non-alcoholic
					Thalami from postmortem brains of subjects - alcoholic (2) _vs_ non-alcoholic (2)	Thalami from postmortem brains of subjects - alcoholic _vs_ non-alcoholic
	MS	GSE26927	3, 4	Neuroinflammatory pathways of different neurodegenerative diseases	Frontal gyri subpial grey matter lesions of Multiple sclerosis patients (10) _vs_ normal controls (10)	Frontal gyri subpial grey matter lesions of Multiple sclerosis patients _vs_ normal controls
		GSE52139	53	Spinal cord periplaque demyelinated lesions of secondary progressive multiple sclerosis patients	Spinal cord of SPMS - periplaque demyelinated lesions (8) _vs_ matched normal-appearing white matter (8)	Spinal cord of SPMS - periplaque demyelinated lesions _vs_ matched normal-appearing white matter
		GSE38010	54	Multiple sclerosis lesions at different stages of inflammation	Multiple sclerosis brain lesions with early stage inflammation (1) _vs_ healthy white matter (2)	Multiple sclerosis brain lesions with early stage inflammation _vs_ healthy white matter
					Multiple sclerosis brain lesions at late stage after inflammation (2) _vs_ healthy white matter (2)	Multiple sclerosis brain lesions at late stage after inflammation _vs_ healthy white matter
					Multiple sclerosis brain lesions with demyelation and active inflammation (2) _vs_ healthy white matter (2)	Multiple sclerosis brain lesions with demyelation and active inflammation _vs_ healthy white matter
		GSE83670	55	Astrocytes from normal appearing white matter brain region of multiple sclerosis patients	Astrocytes from NAWM of multiple sclerosis patients (4) _vs_ WM of healthy subjects (3)	Astrocytes from NAWM of multiple sclerosis patients _vs_ WM of healthy subjects
		GSE32915	56-60	White matter gene expression in lesion areas of patients with fulminant acute multiple sclerosis	White matter - early demyelinated lesions of patients with active MS (3) _vs_ healthy controls (4)	White matter - early demyelinated lesions of patients with active MS _vs_ healthy controls
					White matter - NAWM of patients with active MS (3) _vs_ healthy controls (4)	White matter - NAWM of patients with active MS _vs_ healthy controls
					White matter - initial lesions of patients with active MS (2) _vs_ healthy controls (4)	White matter - initial lesions of patients with active MS _vs_ healthy controls
		GSE5839	N/A	Brain tissue from multiple sclerosis patients	Brain tissue from patients with multiple sclerosis (3) _vs_ normal controls (1)	Brain tissue from patients with multiple sclerosis _vs_ normal controls
		GSE32645	59, 61	Cortical lesions in Multiple Sclerosis, Meningitis tuberculosis and Alzheimer's disease patients	Cortical lesions of progressive multiple sclerosis patients (3) _vs_ cortex of healthy controls (3)	Cortical lesions of progressive multiple sclerosis patients _vs_ cortex of healthy controls
	ALS	GSE26927	3, 4	Neuroinflammatory pathways of different neurodegenerative diseases	Cervical spinal cord of Amyotrophic lateral sclerosis patients (9) _vs_ normal controls (7)	Cervical spinal cord of Amyotrophic lateral sclerosis patients _vs_ normal controls
		GSE68608	62	Motor neurons from ALS patients with or without C9ORF72 mutations	Motor neurons from cervical spinal cords of ALS C9ORF72-mutant patients (8) _vs_ normal donors (3)_GPL570	Motor neurons from cervical spinal cords of ALS C9ORF72-mutant patients _vs_ normal donors_GPL570
		GSE76220	63	Sporadic amyotrophic lateral sclerosis spinal motor neurons	Lumbar spinal cord neurons from sporadic amyotrophic lateral sclerosis patients (11) _vs_ normal (8)	Lumbar spinal cord neurons from sporadic amyotrophic lateral sclerosis patients _vs_ normal
		E-MTAB-2325	64	Motor cortices of patients with sporadic amyotrophic lateral sclerosis	Motor cortices of patients with sporadic amyotrophic lateral sclerosis (31) _vs_ normal subjects (10)	Motor cortices of patients with sporadic amyotrophic lateral sclerosis _vs_ normal subjects
		GSE56500	65	Lower motor neurons laser-microdissected from spinal cords of sporadic or mutant TARDBP ALS patients	Spinal cord lower motor neurons from sporadic ALS patients (3) _vs_ healthy controls (6)	Spinal cord lower motor neurons from sporadic ALS patients _vs_ healthy controls
					Spinal cord lower motor neurons of ALS patients with mutant TARDBP (C9ORF72) (3) _vs_ healthy controls (6)	Spinal cord lower motor neurons of ALS patients with mutant TARDBP (C9ORF72) _vs_ healthy controls
		GSE19332	66	Human motor neuron gene expression in individuals with CHMP2B mutations	Motor neurons from ALS patients with mutant CHMP2B (3) _vs_ healthy individuals with wildtype CHMP2B (7)	Motor neurons from ALS patients with mutant CHMP2B _vs_ healthy individuals with wildtype CHMP2B
		GSE20589	67	Motor neurons from patients with SOD1-related amyotrophic lateral sclerosis (ALS)	Motor neurons from cervical spinal cords of ALS patients with SOD1 mutations (3) _vs_ normal controls (7)	Motor neurons from cervical spinal cords of ALS patients with SOD1 mutations _vs_ normal controls
		E-MTAB-1925	68	Motor cortices from post-mortem brains of amyotrophic lateral sclerosis patients with mutant C9ORF72	Motor cortices from post-mortem brains of ALS patients with C9ORF72 mutation (3) _vs_ healthy subjects (3)	Motor cortices from post-mortem brains of ALS patients with C9ORF72 mutation _vs_ healthy subjects
	BT	GSE35158	69	Lower-grade diffuse astrocytic glioma expression profiles	Diffuse astrocytic gliomas (80) _vs_ normal brain tissue (1)	Diffuse astrocytic gliomas _vs_ normal brain tissue
		GSE36314	70	Prolactinoma gene expression profiling	Pituitary gland - prolactinoma (4) _vs_ normal tissue (3)	Pituitary gland - prolactinoma _vs_ normal tissue
		GSE39182	71	Medulloblastoma tumor from pediatric patients expression profiles	Pediatric cerebellum - from medulloblastoma patients (aged 114-155mo) (7) _vs_ normal (3)	Pediatric cerebellum - from medulloblastoma patients (aged 114-155mo) _vs_ normal
					Pediatric cerebellum - from medulloblastoma patients (aged 27-51mo) (8) _vs_ normal (3)	Pediatric cerebellum - from medulloblastoma patients (aged 27-51mo) _vs_ normal
					Pediatric cerebellum from medulloblastoma patients (19) _vs_ healthy controls (3)	Pediatric cerebellum from medulloblastoma patients _vs_ healthy controls
		GSE35499	72	Neurocytomas, pineocytomas and pineblastomas compared with normal brain tissue	Neurocytoma primary tumors (3) _vs_ normal brains (1)	Neurocytoma primary tumors _vs_ normal brains
					Neurocytoma recurrent tumors (2) _vs_ normal brains (1)	Neurocytoma recurrent tumors _vs_ normal brains
					Pineal parancymal tumors - high-grade pineoblastomas (2) _vs_ normal brains (1)	Pineal parancymal tumors - high-grade pineoblastomas _vs_ normal brains
					Pineal parancymal tumors - low-grade pineocytomas (2) _vs_ normal brains (1)	Pineal parancymal tumors - low-grade pineocytomas _vs_ normal brains
		GSE35493	73	Pediatric CNS tumors and normal pediatric CNS tissues	Pediatric brain tissue - glioblastoma tumor (12) _vs_ normal cerebrum (7)	Pediatric brain tissue - glioblastoma tumor _vs_ normal cerebrum
					Pediatric brain tissue - glioblastoma tumor (12) _vs_ normal frontal lobe (1)	Pediatric brain tissue - glioblastoma tumor _vs_ normal frontal lobe
					Pediatric brain tissue - glioblastoma tumor (12) _vs_ normal parietal lobe (2)	Pediatric brain tissue - glioblastoma tumor _vs_ normal parietal lobe
					Pediatric brain tissue - glioblastoma tumor (12) _vs_ normal temporal lobe (2)	Pediatric brain tissue - glioblastoma tumor _vs_ normal temporal lobe
		GSE44971	74	Pilocytic astrocytomas from multiple CNS origins and with different MAPK mutations	Pilocytic astrocytomas from cerebellums (35) _vs_ normal cerebellum controls (9)	Pilocytic astrocytomas from cerebellums _vs_ normal cerebellum controls
		GSE50161	75	Medulloblastomas, ependymomas, glioblastomas and pilocytic astrocytomas	Glioblastomas brain tumors (34) _vs_ healthy cerebella (2)	Glioblastomas brain tumors _vs_ healthy cerebella
		GSE42658	76	Pediatric brain tumors and healthy fetal brain tissue	Pediatic tumor tissue anaplastic astocytoma (2) _vs_ healthy fetal frontal lobe (4)	Pediatic tumor tissue anaplastic astocytoma _vs_ healthy fetal frontal lobe
					Pediatic tumor tissue choroid plexus papilloma (4) _vs_ healthy fetal cerebellum (4)	Pediatic tumor tissue choroid plexus papilloma _vs_ healthy fetal cerebellum
					Pediatic tumor tissue diffuse astocytoma (3) _vs_ healthy fetal frontal lobe (4)	Pediatic tumor tissue diffuse astocytoma _vs_ healthy fetal frontal lobe
					Pediatic tumor tissue ependymoma (14) _vs_ healthy fetal cerebellum (4)	Pediatic tumor tissue ependymoma _vs_ healthy fetal cerebellum
					Pediatic tumor tissue ependymoma (14) _vs_ healthy fetal frontal lobe (4)	Pediatic tumor tissue ependymoma _vs_ healthy fetal frontal lobe
					Pediatic tumor tissue glioblastoma (5) _vs_ healthy fetal frontal lobe (4)	Pediatic tumor tissue glioblastoma _vs_ healthy fetal frontal lobe
					Pediatic tumor tissue pilocytic_astoctoma (15) _vs_ healthy fetal cerebellum (4)	Pediatic tumor tissue pilocytic_astoctoma _vs_ healthy fetal cerebellum
		GSE51618	77	Non-functioning pituitary adenomas and normal pituitary glands	Non-functioning pituitary adenomas invasive (3) _vs_ normal pituitary glands (3)	Non-functioning pituitary adenomas invasive _vs_ normal pituitary glands
					Non-functioning pituitary adenomas non-invasive (4) _vs_ normal pituitary glands (3)	Non-functioning pituitary adenomas non-invasive _vs_ normal pituitary glands
		GSE41031	78	Brain glioma stem cells and normal neural stem cells	Brain glioma stem cells (3) _vs_ normal neural stem cells (3)	Brain glioma stem cells _vs_ normal neural stem cells
		GSE61335	79	Glioblastoma tumor expression profiles	Brain tissue - glioblastoma tumors (48) _vs_ healthy controls (14)	Brain tissue - glioblastoma tumors _vs_ healthy controls
		GSE66354	80	Brain tumor tissues from patients with different kinds of brain tumors	Brain tumor tissues from adult patients with high grade glioma (7) _vs_ normal cerebella (2)	Brain tumor tissues from adult patients with high grade glioma _vs_ normal cerebella
					Brain tumor tissues from patients with atypical teratoid-rhabdoid tumor (17) _vs_ normal cerebella (2)	Brain tumor tissues from patients with atypical teratoid-rhabdoid tumor _vs_ normal cerebella
					Brain tumor tissues from patients with group 3 medulloblastoma (4) _vs_ normal cerebella (2)	Brain tumor tissues from patients with group 3 medulloblastoma _vs_ normal cerebella
					Brain tumor tissues from patients with group 4 medulloblastoma (7) _vs_ normal cerebella (2)	Brain tumor tissues from patients with group 4 medulloblastoma _vs_ normal cerebella
					Brain tumor tissues from patients with posterior fossa group A ependymoma (29) _vs_ normal cerebella (2)	Brain tumor tissues from patients with posterior fossa group A ependymoma _vs_ normal cerebella
					Brain tumor tissues from patients with posterior fossa group B ependymoma (26) _vs_ normal cerebella (2)	Brain tumor tissues from patients with posterior fossa group B ependymoma _vs_ normal cerebella
					Brain tumor tissues from patients with sonic hedgehog medulloblastoma (8) _vs_ normal cerebella (2)	Brain tumor tissues from patients with sonic hedgehog medulloblastoma _vs_ normal cerebella
					Brain tumor tissues from patients with supratentorial ependymoma (9) _vs_ normal cerebella (2)	Brain tumor tissues from patients with supratentorial ependymoma _vs_ normal cerebella
					Brain tumor tissues from pediatric patients with high grade glioma (14) _vs_ normal cerebella (2)	Brain tumor tissues from pediatric patients with high grade glioma _vs_ normal cerebella
		GSE68015	81	Craniopharyngiomas, choroid plexus papillomas and medulloblastomas from pediatric patients	Adamantinomatous craniopharyngioma tumors from pediatric patients (15) _vs_ normal pituitary gland (9)	Adamantinomatous craniopharyngioma tumors from pediatric patients _vs_ normal pituitary gland
		GSE68848	82	Brain tumor expression from the REpository of Molecular BRAin Neoplasia DaTa (REMBRANDT)	Brain tissue - astrocytomas (148) _vs_ non-tumor (28)	Brain tissue - astrocytomas _vs_ non-tumor
					Brain tissue - tumors with mixed histology (11) _vs_ non-tumor (28)	Brain tissue - tumors with mixed histology _vs_ non-tumor
		GSE54934	83	Schwannoma and grade I meningioma's gene expression profiles	Meningeal tissues - meningioma grade I (22) _vs_ non-tumoral (3)	Meningeal tissues - meningioma grade I _vs_ non-tumoral
		GSE79338	84	Glioblastoma and low-grade glioma tumors of brain	Glioblastomas (8) _vs_ normal brain tissue (3)	Glioblastomas _vs_ normal brain tissue
					Low grade gliomas (3) _vs_ normal brain tissue (3)	Low grade gliomas _vs_ normal brain tissue
		GSE80338	85	Glioblastoma and epilepsy-associated microglia	Microglia-monocytes sorted CD11b-positive from glioblastoma brain tumors (8) _vs_ normal brains (5)	Microglia-monocytes sorted CD11b-positive from glioblastoma brain tumors _vs_ normal brains
		GSE73721	86	Astrocytes from normal fetal and adult temporal lobes, sclerotic hippocampi, and glioblastoma tumors	Astrocytes from the core of glioblastoma tumors (2) _vs_ normal cortical astrocytes (11)	Astrocytes from the core of glioblastoma tumors _vs_ normal cortical astrocytes
					Astrocytes from the periphery of glioblastoma tumors (1) _vs_ normal cortical astrocytes (11)	Astrocytes from the periphery of glioblastoma tumors _vs_ normal cortical astrocytes
		GSE86202	N/A	Glioblastoma and matched normal brain tissues from patients	Glioblastoma tumors (3) _vs_ matched normal brain tissues (3)	Glioblastoma tumors _vs_ matched normal brain tissues
		GSE59612	87	Glioma tissues; tumor margins and core tumor as determined by FLAIR imaging	Glioma tumor core determined by contrast-enhancing FLAIR (38) _vs_ non-neoplastic normal (17)	Glioma tumor core determined by contrast-enhancing FLAIR _vs_ non-neoplastic normal
					Glioma tumor margins determined by contrast non-enhancing FLAIR (36) _vs_ non-neoplastic normal (17)	Glioma tumor margins determined by contrast non-enhancing FLAIR _vs_ non-neoplastic normal
		GSE95277	88	High-grade gliomas with histone H3.3 and TP53 mutations and high levels of PDGFRA	High-grade gliomas with histone H3.3 + TP53 mutations and PDGFRA high (5) _vs_ normal brain tissues (3)	High-grade gliomas with histone H3.3 + TP53 mutations and PDGFRA high _vs_ normal brain tissues
					High-grade gliomas with histone H3.3 + TP53 wildtype and PDGFRA low (4) _vs_ normal brain tissues (3)	High-grade gliomas with histone H3.3 + TP53 wildtype and PDGFRA low _vs_ normal brain tissues
		GSE12907	89	Expression Analysis of juvenile pilocytic astrocytomas	Juvenile pilocytic astrocytoma (21) _vs_ normal cerebella tissue (1)	Juvenile pilocytic astrocytoma _vs_ normal cerebella tissue
		GSE4290	90	Expression data of glioma samples from Henry Ford Hospital	Brain from astrocytoma (26) _vs_ non-tumor control (23)	Brain from astrocytoma _vs_ non-tumor control
					Brain from glioblastoma (77) _vs_ non-tumor control (23)	Brain from glioblastoma _vs_ non-tumor control
					Brain from oligodendroglioma (50) _vs_ non-tumor control (23)	Brain from oligodendroglioma _vs_ non-tumor control
		GSE4058	91	Glioblastoma multiforme and lower grade oligodendroglial tumors	Glioblastoma multiforme solid tumor (25) _vs_ normal cerebellum (1)	Glioblastoma multiforme solid tumor _vs_ normal cerebellum
					Glioblastoma multiforme solid tumor (25) _vs_ normal motor cortex (2)	Glioblastoma multiforme solid tumor _vs_ normal motor cortex
					Oligoastrocytoma solid tumor (4) _vs_ normal cerebellum (1)	Oligoastrocytoma solid tumor _vs_ normal cerebellum
					Oligoastrocytoma solid tumor (4) _vs_ normal motor cortex (2)	Oligoastrocytoma solid tumor _vs_ normal motor cortex
					Oligodendroglial solid tumor (2) _vs_ normal cerebellum (1)	Oligodendroglial solid tumor _vs_ normal cerebellum
					Oligodendroglial solid tumor (2) _vs_ normal motor cortex (2)	Oligodendroglial solid tumor _vs_ normal motor cortex
		GSE2223	92-94	Human glial brain tumors	Anaplastic oligoastrocytoma (6) _vs_ normal brain (4)	Anaplastic oligoastrocytoma _vs_ normal brain
					Anaplastic oligodendroglioma (3) _vs_ normal brain (4)	Anaplastic oligodendroglioma _vs_ normal brain
					Glioblastomas (27) _vs_ normal brain (4)	Glioblastomas _vs_ normal brain
					Glioneural neoplasm (1) _vs_ normal brain (4)	Glioneural neoplasm _vs_ normal brain
					Gliosarcoma (2) _vs_ normal brain (4)	Gliosarcoma _vs_ normal brain
					Juvenile pilocytic astrocytoma (2) _vs_ normal brain (4)	Juvenile pilocytic astrocytoma _vs_ normal brain
					Oligodendroglioma (5) _vs_ normal brain (4)	Oligodendroglioma _vs_ normal brain
					Secondary glioblastoma (2) _vs_ normal brain (4)	Secondary glioblastoma _vs_ normal brain
		GSE14098	95	Gene expression profiles obtained from LMD choroid plexus papilloma cells	Choroid plexus tumors lasermicrodissected (6) _vs_ paired normal choroid plexus (6)	Choroid plexus tumors lasermicrodissected _vs_ paired normal choroid plexus
		GSE13276	96	Candidate genes for the recurrence of glioblastoma multiforme identified by microarray	Core sample for glioblastoma tumor (5) _vs_ adjacent normal tissue (5)	Core sample for glioblastoma tumor _vs_ adjacent normal tissue
					Core sample for glioblastoma tumor (5) _vs_ normal brain tissue (3)	Core sample for glioblastoma tumor _vs_ normal brain tissue
		GSE10878	97	Integrative Genome-wide Analysis of Glioblastoma - mRNA expression	Glioblastoma multiforme Grade IV (19) _vs_ normal brain tissue (4)	Glioblastoma multiforme Grade IV _vs_ normal brain tissue
		GSE19728	98	Expression data from different grades (WHO) of astrocytomas (ACM)	Anaplastic astrocytomas WHO grade III (5) _vs_ Normal brain tissue (1)	Anaplastic astrocytomas WHO grade III _vs_ Normal brain tissue
					Apilocytic astrocytoma WHO grade I (2) _vs_ Normal brain tissue (1)	Apilocytic astrocytoma WHO grade I _vs_ Normal brain tissue
					Diffusely infiltrating astrocytic gliomas WHO grade II (5) _vs_ Normal brain tissue (1)	Diffusely infiltrating astrocytic gliomas WHO grade II _vs_ Normal brain tissue
					Glioblastoma multiforme glioblastomas WHO grade IV (4) _vs_ Normal brain tissue (1)	Glioblastoma multiforme glioblastomas WHO grade IV _vs_ Normal brain tissue
		GSE21354	98	Astrocytoma, ependymoma, and oligodendroglioma gene expression compared to normal brain tissue	Brain tumor samples of WHO grade 2 diffusely infiltrative astrocytoma (5) _vs_ normal brain (4)	Brain tumor samples of WHO grade 2 diffusely infiltrative astrocytoma _vs_ normal brain
					Brain tumor samples of WHO grade 2 ependymoma (4) _vs_ normal brain (4)	Brain tumor samples of WHO grade 2 ependymoma _vs_ normal brain
					Brain tumor samples of WHO grade 2 oligodendroglioma (5) _vs_ normal brain (4)	Brain tumor samples of WHO grade 2 oligodendroglioma _vs_ normal brain
		GSE25604	99	Ependymal cells from infraterntorial ependymomas and non-neoplastic tissue	Ependymal tissue from ependymoma tumors (15) _vs_ non-neoplastic cells from control subjects (7)	Ependymal tissue from ependymoma tumors _vs_ non-neoplastic cells from control subjects
		GSE22866	100	Glioblastoma gene expression profile	Brain from newly diagnosed WHO grade 4 glioblastoma patients (40) _vs_ unaffected individuals (6)	Brain from newly diagnosed WHO grade 4 glioblastoma patients _vs_ unaffected individuals
		GSE22927	101	Brainstem from pediatric patients with low-grade gliomas	Brainstem of pediatric patient with low-grade glioma (6) _vs_ normal brainstem (2)	Brainstem of pediatric patient with low-grade glioma _vs_ normal brainstem
		GSE15824	102	Expression profiles of primary gliomas and glioblastoma cell lines	Astrocytoma grade II (4) _vs_ normal astrocytes (3)	Astrocytoma grade II _vs_ normal astrocytes
					Astrocytoma grade III (3) _vs_ normal astrocytes (3)	Astrocytoma grade III _vs_ normal astrocytes
					Oligodendroglioma grade II (3) _vs_ normal brain (2)	Oligodendroglioma grade II _vs_ normal brain
					Oligodendroglioma grade III (3) _vs_ normal brain (2)	Oligodendroglioma grade III _vs_ normal brain
					Primary glioblastoma (12) _vs_ normal brain (2)	Primary glioblastoma _vs_ normal brain
		GSE26966	103	Pituitary gonadotrope and null cell tumor expression profiling	Gonadotrope pituitary tumor at time of transsphenoidal surgery (10) _vs_ normal pituitary (9)	Gonadotrope pituitary tumor at time of transsphenoidal surgery _vs_ normal pituitary
					Null cell pituitary tumor at time of transsphenoidal surgery (4) _vs_ normal pituitary (9)	Null cell pituitary tumor at time of transsphenoidal surgery _vs_ normal pituitary
Mouse models	AD	GSE64398	104, 105	Hippocampus, cortex and cerebellum in 5 Alzheimer's disease mouse models - a time course study	Cortices from 8wk old mice - heterozygous human APP and PSEN1 mutations (4) _vs_ wildtype (4)	Cortices from 8wk old mice - heterozygous human APP and PSEN1 mutations _vs_ wildtype
					Cortices from 16wk old mice - heterozygous human APP and PSEN1 mutations (4) _vs_ wildtype (3)	Cortices from 16wk old mice - heterozygous human APP and PSEN1 mutations _vs_ wildtype
					Cortices from 32wk old mice - heterozygous human APP and PSEN1 mutations (4) _vs_ wildtype (3)	Cortices from 32wk old mice - heterozygous human APP and PSEN1 mutations _vs_ wildtype
					Cortices from 72wk old mice - heterozygous human APP and PSEN1 mutations (4) _vs_ wildtype (4)	Cortices from 72wk old mice - heterozygous human APP and PSEN1 mutations _vs_ wildtype
					Hippocampi from 8wk old mice - heterozygous human APP and PSEN1 mutations (4) _vs_ wildtype (4)	Hippocampi from 8wk old mice - heterozygous human APP and PSEN1 mutations _vs_ wildtype
					Hippocampi from 16wk old mice - heterozygous human APP and PSEN1 mutations (4) _vs_ wildtype (3)	Hippocampi from 8wk old mice - heterozygous human APP and PSEN1 mutations _vs_ wildtype
					Hippocampi from 32wk old mice - heterozygous human APP and PSEN1 mutations (4) _vs_ wildtype (3)	Hippocampi from 32wk old mice - heterozygous human APP and PSEN1 mutations _vs_ wildtype
					Hippocampi from 72wk old mice - heterozygous human APP and PSEN1 mutations (4) _vs_ wildtype (4)	Hippocampi from 72wk old mice - heterozygous human APP and PSEN1 mutations _vs_ wildtype
					Cortices from 8wk old mice - homozygous human APP and PSEN1 mutations (4) _vs_ wildtype (4)	Cortices from 8wk old mice - homozygous human APP and PSEN1 mutations _vs_ wildtype
					Cortices from 16wk old mice - homozygous human APP and PSEN1 mutations (4) _vs_ wildtype (3)	Cortices from 16wk old mice - homozygous human APP and PSEN1 mutations _vs_ wildtype
					Cortices from 32wk old mice - homozygous human APP and PSEN1 mutations (4) _vs_ wildtype (3)	Cortices from 32wk old mice - homozygous human APP and PSEN1 mutations _vs_ wildtype
					Cortices from 72wk old mice - homozygous human APP and PSEN1 mutations (3) _vs_ wildtype (4)	Cortices from 72wk old mice - homozygous human APP and PSEN1 mutations _vs_ wildtype
					Hippocampi from 8wk old mice - homozygous human APP and PSEN1 mutations (4) _vs_ wildtype (4)	Hippocampi from 8wk old mice - homozygous human APP and PSEN1 mutations _vs_ wildtype
					Hippocampi from 16wk old mice - homozygous human APP and PSEN1 mutations (4) _vs_ wildtype (3)	Hippocampi from 16wk old mice - homozygous human APP and PSEN1 mutations _vs_ wildtype
					Hippocampi from 32wk old mice - homozygous human APP and PSEN1 mutations (4) _vs_ wildtype (3)	Hippocampi from 32wk old mice - homozygous human APP and PSEN1 mutations _vs_ wildtype
					Hippocampi from 72wk old mice - homozygous human APP and PSEN1 mutations (3) _vs_ wildtype (4)	Hippocampi from 72wk old mice - homozygous human APP and PSEN1 mutations _vs_ wildtype
					Cortices from 8wk old mice - heterozygous human MAPT mutation (4) _vs_ wildtype (4)	Cortices from 8wk old mice - heterozygous human MAPT mutation _vs_ wildtype
					Cortices from 16wk old mice - heterozygous human MAPT mutation (4) _vs_ wildtype (2)	Cortices from 16wk old mice - heterozygous human MAPT mutation _vs_ wildtype
					Cortices from 32wk old mice - heterozygous human MAPT mutation (4) _vs_ wildtype (4)	Cortices from 16wk old mice - heterozygous human MAPT mutation _vs_ wildtype
					Cortices from 72wk old mice - heterozygous human MAPT mutation (3) _vs_ wildtype (3)	Cortices from 72wk old mice - heterozygous human MAPT mutation _vs_ wildtype
					Hippocampi from 8wk old mice - heterozygous human MAPT mutation (4) _vs_ wildtype (4)	Hippocampi from 16wk old mice - heterozygous human MAPT mutation _vs_ wildtype
					Hippocampi from 16wk old mice - heterozygous human MAPT mutation (4) _vs_ wildtype (2)	Hippocampi from 16wk old mice - heterozygous human MAPT mutation _vs_ wildtype
					Hippocampi from 32wk old mice - heterozygous human MAPT mutation (4) _vs_ wildtype (4)	Hippocampi from 32wk old mice - heterozygous human MAPT mutation _vs_ wildtype
					Hippocampi from 72wk old mice - heterozygous human MAPT mutation (3) _vs_ wildtype (3)	Hippocampi from 72wk old mice - heterozygous human MAPT mutation _vs_ wildtype
	ALS	GSE18597	106	Spinal cord expression data from mutant SOD1(G93A) transgenic mice	Spinal cord from 28 day old mice - SOD1 G93A mutant (3) _vs_ wildtype (3)	Spinal cord from 28 day old mice - SOD1 G93A mutant _vs_ wildtype
					Spinal cord from 42 day old mice - SOD1 G93A mutant (3) _vs_ wildtype (3)	Spinal cord from 42 day old mice - SOD1 G93A mutant _vs_ wildtype
					Spinal cord from 56 day old mice - SOD1 G93A mutant (3) _vs_ wildtype (3)	Spinal cord from 56 day old mice - SOD1 G93A mutant _vs_ wildtype
					Spinal cord from 70 day old mice - SOD1 G93A mutant (3) _vs_ wildtype (3)	Spinal cord from 70 day old mice - SOD1 G93A mutant _vs_ wildtype
					Spinal cord from 98 day old mice - SOD1 G93A mutant (3) _vs_ wildtype (3)	Spinal cord from 98 day old mice - SOD1 G93A mutant _vs_ wildtype
					Spinal cord from 112 day old mice - SOD1 G93A mutant (3) _vs_ wildtype (3)	Spinal cord from 112 day old mice - SOD1 G93A mutant _vs_ wildtype
					Spinal cord from 126 day old mice - SOD1 G93A mutant (3) _vs_ wildtype (3)	Spinal cord from 126 day old mice - SOD1 G93A mutant _vs_ wildtype
		GSE46298	107, 108	Fast and slow disease progression in two ALS mouse models	Spinal cord motor neurons of 129Sv mice 54d old - SOD1 G93A mutant (4) _vs_ wildtype (4)	Spinal cord motor neurons of 129Sv mice 54d old - SOD1 G93A mutant _vs_ wildtype
					Spinal cord motor neurons of 129Sv mice 91d old - SOD1 G93A mutant (4) _vs_ wildtype (4)	Spinal cord motor neurons of 129Sv mice 91d old - SOD1 G93A mutant _vs_ wildtype
					Spinal cord motor neurons of 129Sv mice 100d old - SOD1 G93A mutant (4) _vs_ wildtype (4)	Spinal cord motor neurons of 129Sv mice 100d old - SOD1 G93A mutant _vs_ wildtype
					Spinal cord motor neurons of 129Sv mice 130d old - SOD1 G93A mutant (4) _vs_ wildtype (4)	Spinal cord motor neurons of 129Sv mice 130d old - SOD1 G93A mutant _vs_ wildtype
					Spinal cord motor neurons of C57B6 mice 56d old - SOD1 G93A mutant (4) _vs_ wildtype (4)	Spinal cord motor neurons of C57B6 mice 56d old - SOD1 G93A mutant _vs_ wildtype
					Spinal cord motor neurons of C57B6 mice 133d old - SOD1 G93A mutant (4) _vs_ wildtype (4)	Spinal cord motor neurons of C57B6 mice 133d old - SOD1 G93A mutant _vs_ wildtype
					Spinal cord motor neurons of C57B6 mice 147d old - SOD1 G93A mutant (4) _vs_ wildtype (4)	Spinal cord motor neurons of C57B6 mice 147d old - SOD1 G93A mutant _vs_ wildtype
					Spinal cord motor neurons of C57B6 mice 195d old - SOD1 G93A mutant (4) _vs_ wildtype (4)	Spinal cord motor neurons of C57B6 mice 195d old - SOD1 G93A mutant _vs_ wildtype
	HD	GSE64386	109	Cerebral cortices and corpus striata from HTT-dN17 mice at three different ages	Corpus striata from 2mo old FVBNJ mice - HTT-dN17 transgenic (4) _vs_ wildtype (4)	Corpus striata from 2mo old FVBNJ mice - HTT-dN17 transgenic _vs_ wildtype
					Corpus striata from 7mo old FVBNJ mice - HTT-dN17 transgenic (4) _vs_ wildtype (4)	Corpus striata from 7mo old FVBNJ mice - HTT-dN17 transgenic _vs_ wildtype
					Corpus striata from 11mo old FVBNJ mice - HTT-dN17 transgenic (4) _vs_ wildtype (4)	Corpus striata from 11mo old FVBNJ mice - HTT-dN17 transgenic _vs_ wildtype
Mouse cell types		GSE13379	110, 111	Translational profiling approach for the comparative analysis of CNS cell types	TRAP motor neuronal RNA from mouse brainstem (3) _vs_ unbound RNA (3)	TRAP motor neuronal RNA from mouse brainstem _vs_ unbound RNA
					TRAP cholinergic neuronal RNA from mouse spinal cord (3) _vs_ unbound RNA (3)	TRAP cholinergic neuronal RNA from mouse spinal cord _vs_ unbound RNA
					TRAP cholinergic neuronal RNA from mouse basal forebrain (3) _vs_ unbound RNA (3)	TRAP cholinergic neuronal RNA from mouse basal forebrain _vs_ unbound RNA
					TRAP cholinergic neuronal RNA from mouse corpus striatum (3) _vs_ unbound RNA (2)	TRAP cholinergic neuronal RNA from mouse corpus striatum _vs_ unbound RNA
					TRAP Drd1+ medium spiny neuronal RNA from mouse striatum (3) _vs_ unbound RNA (2)	TRAP Drd1+ medium spiny neuronal RNA from mouse striatum _vs_ unbound RNA
					TRAP Drd2+ medium spiny neuronal RNA from mouse striatum (3) _vs_ unbound RNA (2)	TRAP Drd2+ medium spiny neuronal RNA from mouse striatum _vs_ unbound RNA
					TRAP Layer 5a neuronal RNA from mouse cortex (3) _vs_ unbound RNA (1)	TRAP Layer 5a neuronal RNA from mouse cortex _vs_ unbound RNA
					TRAP Layer 5b neuronal RNA from mouse cortex (3) _vs_ unbound RNA (1)	TRAP Layer 5b neuronal RNA from mouse cortex _vs_ unbound RNA
					TRAP layer 6 neuronal RNA from mouse cortex (3) _vs_ unbound RNA (1)	TRAP layer 6 neuronal RNA from mouse cortex _vs_ unbound RNA
					TRAP Purkinje neuronal RNA from mouse cerebellum (6) _vs_ unbound RNA (3)	TRAP Purkinje neuronal RNA from mouse cerebellum _vs_ unbound RNA
					TRAP Pnoc+ neuronal RNA from mouse cerebellum (3) _vs_ unbound RNA (1)	TRAP Pnoc+ neuronal RNA from mouse cerebellum _vs_ unbound RNA
					TRAP Cck+ neuronal RNA from mouse cortex (3) _vs_ unbound RNA (1)	TRAP Cck+ neuronal RNA from mouse cortex _vs_ unbound RNA
					TRAP astrocyte RNA from mouse cortex (4) _vs_ unbound RNA (2)	TRAP astrocyte RNA from mouse cortex _vs_ unbound RNA
					TRAP Bergmann glia RNA from mouse cerebellum (3) _vs_ unbound RNA (3)	TRAP Bergmann glia RNA from mouse cerebellum _vs_ unbound RNA
					TRAP mixed oligodendroglia RNA from mouse cortex (3) _vs_ unbound RNA (1)	TRAP mixed oligodendroglia RNA from mouse cortex _vs_ unbound RNA
					TRAP mature oligodendrocyte RNA from mouse cerebellum (3) _vs_ unbound RNA (1)	TRAP mature oligodendrocyte RNA from mouse cerebellum _vs_ unbound RNA
					TRAP mature oligodendrocyte RNA from mouse cortex (3) _vs_ unbound RNA (1)	TRAP mature oligodendrocyte RNA from mouse cortex _vs_ unbound RNA
		GSE69340	112	Polysomes from bacTRAP transgenic mice expressing EGFP-L10 under different neuronal promotors	Cortical polysomes with L10 associated RNA from NTF3 expressing cells (3) _vs_ whole cortex input (4)	Cortical polysomes with L10 associated RNA from NTF3 expressing cells _vs_ whole cortex input
					Cortical polysomes with L10 associated RNA from GLT25D2 expressing cells (2) _vs_ whole cortex input (4)	Cortical polysomes with L10 associated RNA from GLT25D2 expressing cells _vs_ whole cortex input
					Cortical polysomes with L10 associated RNA from S100A10 expressing cells (3) _vs_ whole cortex input (4)	Cortical polysomes with L10 associated RNA from S100A10 expressing cells _vs_ whole cortex input
					Cortical polysomes with L10 associated RNA from NTSR1 expressing cells (3) _vs_ whole cortex input (4)	Cortical polysomes with L10 associated RNA from NTSR1 expressing cells _vs_ whole cortex input
					Cortical polysomes with L10 associated RNA from DLX1 expressing cells (3) _vs_ whole cortex input (4)	Cortical polysomes with L10 associated RNA from DLX1 expressing cells _vs_ whole cortex input
					Cortical polysomes with L10 associated RNA from NEK7 expressing cells (3) _vs_ whole cortex input (4)	Cortical polysomes with L10 associated RNA from NEK7 expressing cells _vs_ whole cortex input
					Cortical polysomes with L10 associated RNA from ALDH1L1 expressing cells (3) _vs_ whole cortex input (4)	Cortical polysomes with L10 associated RNA from ALDH1L1 expressing cells _vs_ whole cortex input
					Cortical polysomes with L10 associated RNA from OLIG2 expressing cells (3) _vs_ whole cortex input (4)	Cortical polysomes with L10 associated RNA from OLIG2 expressing cells _vs_ whole cortex input
		GSE30626	113, 114	Differentiation of oligodendrocyte progenitor-like cells in glioblastoma	Cortical astrocytes ribosome bound RNA (3) _vs_ cortex total RNA (5)	Cortical astrocytes ribosome bound RNA _vs_ cortex total RNA
					Cortical mature oligodendrocytes ribosome bound RNA (3) _vs_ cortex total RNA (5)	Cortical mature oligodendrocytes ribosome bound RNA _vs_ cortex total RNA
					Cortical neurons ribosome bound RNA (3) _vs_ cortex total RNA (5)	Cortical neurons ribosome bound RNA _vs_ cortex total RNA
					Cortical oligodendrocyte progenitor cells ribosome bound RNA (3) _vs_ cortex total RNA (5)	Cortical oligodendrocyte progenitor cells ribosome bound RNA _vs_ cortex total RNA
					Cortical oligodendroglia ribosome bound RNA (3) _vs_ cortex total RNA (5)	Cortical oligodendroglia ribosome bound RNA _vs_ cortex total RNA
N/A, not available
Supplementary References
1.	Hodges A, Strand AD, Aragaki AK, Kuhn A et al. Regional and cellular gene expression changes in human Huntington's disease brain. Hum Mol Genet 2006 Mar 15;15(6):965-77.
2.	Jones L, Goldstein DR, Hughes G, Strand AD et al. Assessment of the relationship between pre-chip and post-chip quality measures for Affymetrix GeneChip expression data. BMC Bioinformatics 2006 Apr 19;7:211.
3.	Durrenberger PF, Fernando FS, Magliozzi R, Kashefi SN et al. Selection of novel reference genes for use in the human central nervous system: a BrainNet Europe Study. Acta Neuropathol 2012 Dec;124(6):893-903.
4.	Durrenberger PF, Fernando FS, Kashefi SN, Bonnert TP et al. Common mechanisms in neurodegeneration and neuroinflammation: a BrainNet Europe gene expression microarray study. J Neural Transm (Vienna) 2015 Jul;122(7):1055-68.
5.	Lin L, Park JW, Ramachandran S, Zhang Y et al. Transcriptome sequencing reveals aberrant alternative splicing in Huntington's disease. Hum Mol Genet 2016 Aug 15;25(16):3454-3466.
6.	Berchtold NC, Cribbs DH, Coleman PD, Rogers J et al. Gene expression changes in the course of normal brain aging are sexually dimorphic. Proc Natl Acad Sci U S A 2008 Oct 7;105(40):15605-10.
7.	Berchtold NC, Coleman PD, Cribbs DH, Rogers J et al. Synaptic genes are extensively downregulated across multiple brain regions in normal human aging and Alzheimer's disease. Neurobiol Aging 2013 Jun;34(6):1653-61.
8.	Cribbs DH, Berchtold NC, Perreau V, Coleman PD et al. Extensive innate immune gene activation accompanies brain aging, increasing vulnerability to cognitive decline and neurodegeneration: a microarray study. J Neuroinflammation 2012 Jul 23;9:179.
9.	Astarita G, Jung KM, Berchtold NC, Nguyen VQ et al. Deficient liver biosynthesis of docosahexaenoic acid correlates with cognitive impairment in Alzheimer's disease. PLoS One 2010 Sep 8;5(9):e12538.
10.	Blair LJ, Nordhues BA, Hill SE, Scaglione KM et al. Accelerated neurodegeneration through chaperone-mediated oligomerization of tau. J Clin Invest 2013 Oct;123(10):4158-69.
11.	Sárvári M, Hrabovszky E, Kalló I, Solymosi N et al. Menopause leads to elevated expression of macrophage-associated genes in the aging frontal cortex: rat and human studies identify strikingly similar changes. J Neuroinflammation 2012 Dec 3;9:264.
12.	Blalock EM, Geddes JW, Chen KC, Porter NM et al. Incipient Alzheimer's disease: microarray correlation analyses reveal major transcriptional and tumor suppressor responses. Proc Natl Acad Sci U S A 2004 Feb 17;101(7):2173-8.
13.	Antonell A, Lladó A, Altirriba J, Botta-Orfila T et al. A preliminary study of the whole-genome expression profile of sporadic and monogenic early-onset Alzheimer's disease. Neurobiol Aging 2013 Jul;34(7):1772-8.
14.	Miller JA, Woltjer RL, Goodenbour JM, Horvath S et al. Genes and pathways underlying regional and cell type changes in Alzheimer's disease. Genome Med 2013;5(5):48.
15.	Wang M, Roussos P, McKenzie A, Zhou X et al. Integrative network analysis of nineteen brain regions identifies molecular signatures and networks underlying selective regional vulnerability to Alzheimer's disease. Genome Med 2016 Nov 1;8(1):104.
16.	Patel H, Hodges AK, Curtis C, Lee SH et al. Transcriptomic analysis of probable asymptomatic and symptomatic alzheimer brains. Brain Behav Immun 2019 Aug;80:644-656.
17.	Hokama M, Oka S, Leon J, Ninomiya T et al. Altered expression of diabetes-related genes in Alzheimer's disease brains: the Hisayama study. Cereb Cortex 2014 Sep;24(9):2476-88.
18.	Lanz TA, Reinhart V, Sheehan MJ, Rizzo SJS et al. Postmortem transcriptional profiling reveals widespread increase in inflammation in schizophrenia: a comparison of prefrontal cortex, striatum, and hippocampus among matched tetrads of controls with subjects diagnosed with schizophrenia, bipolar or major depressive disorder. Transl Psychiatry 2019 May 23;9(1):151.
19.	Narayan S, Tang B, Head SR, Gilmartin TJ et al. Molecular profiles of schizophrenia in the CNS at different stages of illness. Brain Res 2008 Nov 6;1239:235-48.
20.	Tang B, Capitao C, Dean B, Thomas EA. Differential age- and disease-related effects on the expression of genes related to the arachidonic acid signaling pathway in schizophrenia. Psychiatry Res 2012 Apr 30;196(2-3):201-6.
21.	Tang B, Dean B, Thomas EA. Disease- and age-related changes in histone acetylation at gene promoters in psychiatric disorders. Transl Psychiatry 2011 Dec 20;1:e64.
22.	Chen C, Cheng L, Grennan K, Pibiri F et al. Two gene co-expression modules differentiate psychotics and controls. Mol Psychiatry 2013 Dec;18(12):1308-14.
23.	Chen C, Meng Q, Xia Y, Ding C et al. The transcription factor POU3F2 regulates a gene coexpression network in brain tissue from patients with psychiatric disorders. Sci Transl Med 2018 Dec 19;10(472).
24.	Barnes MR, Huxley-Jones J, Maycox PR, Lennon M et al. Transcription and pathway analysis of the superior temporal cortex and anterior prefrontal cortex in schizophrenia. J Neurosci Res 2011 Aug;89(8):1218-27.
25.	Iwamoto K, Bundo M, Kato T. Altered expression of mitochondria-related genes in postmortem brains of patients with bipolar disorder or schizophrenia, as revealed by large-scale DNA microarray analysis. Hum Mol Genet 2005 Jan 15;14(2):241-53.
26.	Harris LW, Wayland M, Lan M, Ryan M et al. The cerebral microvasculature in schizophrenia: a laser capture microdissection study. PLoS One 2008;3(12):e3964.
27.	Iwamoto K, Kakiuchi C, Bundo M, Ikeda K et al. Molecular characterization of bipolar disorder by comparing gene expression profiles of postmortem brains of major mental disorders. Mol Psychiatry 2004 Apr;9(4):406-16.
28.	Arion D, Huo Z, Enwright JF, Corradi JP et al. Transcriptome Alterations in Prefrontal Pyramidal Cells Distinguish Schizophrenia From Bipolar and Major Depressive Disorders. Biol Psychiatry 2017 Oct 15;82(8):594-600.
29.	Datta D, Enwright JF, Arion D, Paspalas CD et al. Mapping Phosphodiesterase 4D (PDE4D) in Macaque Dorsolateral Prefrontal Cortex: Postsynaptic Compartmentalization in Layer III Pyramidal Cell Circuits. Front Neuroanat 2020;14:578483.
30.	Pietersen CY, Mauney SA, Kim SS, Lim MP et al. Molecular profiles of pyramidal neurons in the superior temporal cortex in schizophrenia. J Neurogenet 2014 Mar-Jun;28(1-2):53-69.
31.	Topol A, Zhu S, Tran N, Simone A et al. Altered WNT Signaling in Human Induced Pluripotent Stem Cell Neural Progenitor Cells Derived from Four Schizophrenia Patients. Biol Psychiatry 2015 Sep 15;78(6):e29-34.
32.	Topol A, Zhu S, Hartley BJ, English J et al. Dysregulation of miRNA-9 in a Subset of Schizophrenia Patient-Derived Neural Progenitor Cells. Cell Rep 2016 May 3;15(5):1024-1036.
33.	Maycox PR, Kelly F, Taylor A, Bates S et al. Analysis of gene expression in two large schizophrenia cohorts identifies multiple changes associated with nerve terminal function. Mol Psychiatry 2009 Dec;14(12):1083-94.
34.	Andrew E Jaffe, Daniel J Hoeppner, Takeshi Saito, Lou Blanpain, Joy Ukaigwe, Emily E Burke, Leonardo Collado-Torres, Ran Tao, Katsunori Tajinda, Kristen R Maynard, Matthew N Tran, Keri Martinowich, Amy Deep-Soboslay, Joo Heon Shin, Joel E Kleinman, Daniel R Weinberger, Mitsuyuki Matsumoto, Thomas M Hyde. Profiling gene expression in the human dentate gyrus granule cell layer reveals insights into…
35.	Ryan MM, Lockstone HE, Huffaker SJ, Wayland MT et al. Gene expression analysis of bipolar disorder reveals downregulation of the ubiquitin cycle and alterations in synaptic genes. Mol Psychiatry 2006 Oct;11(10):965-78.
36.	Akula N, Barb J, Jiang X, Wendland JR et al. RNA-sequencing of the brain transcriptome implicates dysregulation of neuroplasticity, circadian rhythms and GTPase binding in bipolar disorder. Mol Psychiatry 2014 Nov;19(11):1179-85.
37.	Chang LC, Jamain S, Lin CW, Rujescu D et al. A conserved BDNF, glutamate- and GABA-enriched gene module related to human depression identified by coexpression meta-analysis and DNA variant genome-wide association studies. PLoS One 2014;9(3):e90980.
38.	Ginsberg MR, Rubin RA, Falcone T, Ting AH et al. Brain transcriptional and epigenetic associations with autism. PLoS One 2012;7(9):e44736.
39.	Ginsberg MR, Rubin RA, Natowicz MR. Patterning of regional gene expression in autism: new complexity. Sci Rep 2013;3:1831.
40.	Voineagu I, Wang X, Johnston P, Lowe JK et al. Transcriptomic analysis of autistic brain reveals convergent molecular pathology. Nature 2011 May 25;474(7351):380-4.
41.	Deng V, Matagne V, Banine F, Frerking M et al. FXYD1 is an MeCP2 target gene overexpressed in the brains of Rett syndrome patients and Mecp2-null mice. Hum Mol Genet 2007 Mar 15;16(6):640-50.
42.	Chow ML, Winn ME, Li HR, April C et al. Preprocessing and Quality Control Strategies for Illumina DASL Assay-Based Brain Gene Expression Studies with Semi-Degraded Samples. Front Genet 2012;3:11.
43.	Chow ML, Li HR, Winn ME, April C et al. Genome-wide expression assay comparison across frozen and fixed postmortem brain tissue samples. BMC Genomics 2011 Sep 10;12:449.
44.	Moran LB, Duke DC, Deprez M, Dexter DT et al. Whole genome expression profiling of the medial and lateral substantia nigra in Parkinson's disease. Neurogenetics 2006 Mar;7(1):1-11.
45.	Duke DC, Moran LB, Pearce RK, Graeber MB. The medial and lateral substantia nigra in Parkinson's disease: mRNA profiles associated with higher brain tissue vulnerability. Neurogenetics 2007 Apr;8(2):83-94.
46.	Xu H, Wang F, Liu Y, Yu Y et al. Sex-biased methylome and transcriptome in human prefrontal cortex. Hum Mol Genet 2014 Mar 1;23(5):1260-70.
47.	Zhang H, Wang F, Xu H, Liu Y et al. Differentially co-expressed genes in postmortem prefrontal cortex of individuals with alcohol use disorders: influence on alcohol metabolism-related pathways. Hum Genet 2014 Nov;133(11):1383-94.
48.	McClintick JN, Xuei X, Tischfield JA, Goate A et al. Stress-response pathways are altered in the hippocampus of chronic alcoholics. Alcohol 2013 Nov;47(7):505-15.
49.	Mamdani M, Williamson V, McMichael GO, Blevins T et al. Integrating mRNA and miRNA Weighted Gene Co-Expression Networks with eQTLs in the Nucleus Accumbens of Subjects with Alcohol Dependence. PLoS One 2015;10(9):e0137671.
50.	Flatscher-Bader T, Harrison E, Matsumoto I, Wilce PA. Genes associated with alcohol abuse and tobacco smoking in the human nucleus accumbens and ventral tegmental area. Alcohol Clin Exp Res 2010 Jul;34(7):1291-302.
51.	Sutherland GT, Sheedy D, Sheahan PJ, Kaplan W et al. Comorbidities, confounders, and the white matter transcriptome in chronic alcoholism. Alcohol Clin Exp Res 2014 Apr;38(4):994-1001.
52.	McClintick JN, Brooks AI, Deng L, Liang L et al. Ethanol treatment of lymphoblastoid cell lines from alcoholics and non-alcoholics causes many subtle changes in gene expression. Alcohol 2014 Sep;48(6):603-10.
53.	Lieury A, Chanal M, Androdias G, Reynolds R et al. Tissue remodeling in periplaque regions of multiple sclerosis spinal cord lesions. Glia 2014 Oct;62(10):1645-58.
54.	Han MH, Lundgren DH, Jaiswal S, Chao M et al. Janus-like opposing roles of CD47 in autoimmune brain inflammation in humans and mice. J Exp Med 2012 Jul 2;209(7):1325-34.
55.	Waller R, Woodroofe MN, Wharton SB, Ince PG et al. Gene expression profiling of the astrocyte transcriptome in multiple sclerosis normal appearing white matter reveals a neuroprotective role. J Neuroimmunol 2016 Oct 15;299:139-146.
56.	Fischer MT, Sharma R, Lim JL, Haider L et al. NADPH oxidase expression in active multiple sclerosis lesions in relation to oxidative tissue damage and mitochondrial injury. Brain 2012 Mar;135(Pt 3):886-99.
57.	Hametner S, Wimmer I, Haider L, Pfeifenbring S et al. Iron and neurodegeneration in the multiple sclerosis brain. Ann Neurol 2013 Dec;74(6):848-61.
58.	Schuh C, Wimmer I, Hametner S, Haider L et al. Oxidative tissue injury in multiple sclerosis is only partly reflected in experimental disease models. Acta Neuropathol 2014 Aug;128(2):247-66.
59.	Licht-Mayer S, Wimmer I, Traffehn S, Metz I et al. Cell type-specific Nrf2 expression in multiple sclerosis lesions. Acta Neuropathol 2015 Aug;130(2):263-77.
60.	Zrzavy T, Hametner S, Wimmer I, Butovsky O et al. Loss of 'homeostatic' microglia and patterns of their activation in active multiple sclerosis. Brain 2017 Jul 1;140(7):1900-1913.
61.	Fischer MT, Wimmer I, Höftberger R, Gerlach S et al. Disease-specific molecular events in cortical multiple sclerosis lesions. Brain 2013 Jun;136(Pt 6):1799-815.
62.	Cooper-Knock J, Bury JJ, Heath PR, Wyles M et al. C9ORF72 GGGGCC Expanded Repeats Produce Splicing Dysregulation which Correlates with Disease Severity in Amyotrophic Lateral Sclerosis. PLoS One 2015;10(5):e0127376.
63.	Krach F, Batra R, Wheeler EC, Vu AQ et al. Transcriptome-pathology correlation identifies interplay between TDP-43 and the expression of its kinase CK1E in sporadic ALS. Acta Neuropathol 2018 Sep;136(3):405-423.
64.	Aronica E, Baas F, Iyer A, ten Asbroek AL, Morello G, Cavallaro S. Molecular classification of amyotrophic lateral sclerosis by unsupervised clustering of gene expression in motor cortex. Neurobiol Dis. 2015 Feb;74:359-76.
65.	Highley JR, Kirby J, Jansweijer JA, Webb PS et al. Loss of nuclear TDP-43 in amyotrophic lateral sclerosis (ALS) causes altered expression of splicing machinery and widespread dysregulation of RNA splicing in motor neurones. Neuropathol Appl Neurobiol 2014 Oct;40(6):670-85.
66.	Cox LE, Ferraiuolo L, Goodall EF, Heath PR et al. Mutations in CHMP2B in lower motor neuron predominant amyotrophic lateral sclerosis (ALS). PLoS One 2010 Mar 24;5(3):e9872.
67.	Kirby J, Ning K, Ferraiuolo L, Heath PR et al. Phosphatase and tensin homologue/protein kinase B pathway linked to motor neuron survival in human superoxide dismutase 1-related amyotrophic lateral sclerosis. Brain 2011 Feb;134(Pt 2):506-17.
68.	Donnelly CJ, Zhang PW, Pham JT, Heusler AR, Mistry NA, Vidensky S, Daley EL, Poth EM, Hoover B, Fines DM, Maragakis N, Tienari PJ, Petrucelli L, Traynor BJ, Wang J, Rigo F, Bennett CF, Blackshaw S, Sattler R, Rothstein JD. RNA Toxicity from the ALS/FTD C9ORF72 Expansion Is Mitigated by Antisense Intervention. Neuron 80(2):415-428 (2013).
69.	Gorovets D, Kannan K, Shen R, Kastenhuber ER et al. IDH mutation and neuroglial developmental features define clinically distinct subclasses of lower grade diffuse astrocytic glioma. Clin Cancer Res 2012 May 1;18(9):2490-501.
70.	Tong Y, Zheng Y, Zhou J, Oyesiku NM et al. Genomic characterization of human and rat prolactinomas. Endocrinology 2012 Aug;153(8):3679-91.
71.	Valdora F, Banelli B, Stigliani S, Pfister SM et al. Epigenetic Silencing of DKK3 in medulloblastoma. Int J Mol Sci 2013 Apr 8;14(4):7492-505.
72.	Vasiljevic A, Champier J, Figarella-Branger D, Wierinckx A et al. Molecular characterization of central neurocytomas: potential markers for tumor typing and progression. Neuropathology 2013 Apr;33(2):149-61.
73.	Birks DK, Donson AM, Patel PR, Sufit A et al. Pediatric rhabdoid tumors of kidney and brain show many differences in gene expression but share dysregulation of cell cycle and epigenetic effector genes. Pediatr Blood Cancer 2013 Jul;60(7):1095-102.
74.	Lambert SR, Witt H, Hovestadt V, Zucknick M et al. Differential expression and methylation of brain developmental genes define location-specific subsets of pilocytic astrocytoma. Acta Neuropathol 2013 Aug;126(2):291-301.
75.	Griesinger AM, Birks DK, Donson AM, Amani V et al. Characterization of distinct immunophenotypes across pediatric brain tumor types. J Immunol 2013 Nov 1;191(9):4880-8.
76.	Henriquez NV, Forshew T, Tatevossian R, Ellis M et al. Comparative expression analysis reveals lineage relationships between human and murine gliomas and a dominance of glial signatures during tumor propagation in vitro. Cancer Res 2013 Sep 15;73(18):5834-44.
77.	Shi C, Ye Z, Han J, Ye X et al. BRD4 as a therapeutic target for nonfunctioning and growth hormone pituitary adenoma. Neuro Oncol 2020 Aug 17;22(8):1114-1125.
78.	Liu S, Yin F, Zhang J, Wicha MS et al. Regulatory roles of miRNA in the human neural stem cell transformation to glioma stem cells. J Cell Biochem 2014 Aug;115(8):1368-80.
79.	Joy A, Ramesh A, Smirnov I, Reiser M et al. AKT pathway genes define 5 prognostic subgroups in glioblastoma. PLoS One 2014;9(7):e100827.
80.	Griesinger AM, Josephson RJ, Donson AM, Mulcahy Levy JM et al. Interleukin-6/STAT3 Pathway Signaling Drives an Inflammatory Phenotype in Group A Ependymoma. Cancer Immunol Res 2015 Oct;3(10):1165-74.
81.	Gump JM, Donson AM, Birks DK, Amani VM et al. Identification of targets for rational pharmacological therapy in childhood craniopharyngioma. Acta Neuropathol Commun 2015 May 21;3:30.
82.	Madhavan S, Zenklusen JC, Kotliarov Y, Sahni H et al. Rembrandt: helping personalized medicine become a reality through integrative translational research. Mol Cancer Res 2009 Feb;7(2):157-67.
83.	Torres-Martin M, Lassaletta L, Isla A, De Campos JM et al. Global expression profile in low grade meningiomas and schwannomas shows upregulation of PDGFD, CDH1 and SLIT2 compared to their healthy tissue. Oncol Rep 2014 Dec;32(6):2327-34.
84.	Sims JS, Grinshpun B, Feng Y, Ung TH et al. Diversity and divergence of the glioma-infiltrating T-cell receptor repertoire. Proc Natl Acad Sci U S A 2016 Jun 21;113(25):E3529-37.
85.	Szulzewsky F, Arora S, de Witte L, Ulas T et al. Human glioblastoma-associated microglia/monocytes express a distinct RNA profile compared to human control and murine samples. Glia 2016 Aug;64(8):1416-36.
86.	Zhang Y, Sloan SA, Clarke LE, Caneda C et al. Purification and Characterization of Progenitor and Mature Human Astrocytes Reveals Transcriptional and Functional Differences with Mouse. Neuron 2016 Jan 6;89(1):37-53.
87.	Gill BJ, Pisapia DJ, Malone HR, Goldstein H et al. MRI-localized biopsies reveal subtype-specific differences in molecular and cellular composition at the margins of glioblastoma. Proc Natl Acad Sci U S A 2014 Aug 26;111(34):12550-5.
88.	Pathania M, De Jay N, Maestro N, Harutyunyan AS et al. H3.3<sup>K27M</sup> Cooperates with Trp53 Loss and PDGFRA Gain in Mouse Embryonic Neural Progenitor Cells to Induce Invasive High-Grade Gliomas. Cancer Cell 2017 Nov 13;32(5):684-700.e9.
89.	Wong KK, Chang YM, Tsang YT, Perlaky L et al. Expression analysis of juvenile pilocytic astrocytomas by oligonucleotide microarray reveals two potential subgroups. Cancer Res 2005 Jan 1;65(1):76-84.
90.	Sun L, Hui AM, Su Q, Vortmeyer A et al. Neuronal and glioma-derived stem cell factor induces angiogenesis within the brain. Cancer Cell 2006 Apr;9(4):287-300.
91.	Liang Y, Diehn M, Watson N, Bollen AW et al. Gene expression profiling reveals molecularly and clinically distinct subtypes of glioblastoma multiforme. Proc Natl Acad Sci U S A 2005 Apr 19;102(16):5814-9.
92.	Bredel M, Bredel C, Juric D, Harsh GR et al. Functional network analysis reveals extended gliomagenesis pathway maps and three novel MYC-interacting genes in human gliomas. Cancer Res 2005 Oct 1;65(19):8679-89.
93.	Bredel M, Bredel C, Juric D, Duran GE et al. Tumor necrosis factor-alpha-induced protein 3 as a putative regulator of nuclear factor-kappaB-mediated resistance to O6-alkylating agents in human glioblastomas. J Clin Oncol 2006 Jan 10;24(2):274-87.
94.	Bredel M, Scholtens DM, Harsh GR, Bredel C et al. A network model of a cooperative genetic landscape in brain tumors. JAMA 2009 Jul 15;302(3):261-75.
95.	Hasselblatt M, Mertsch S, Koos B, Riesmeier B et al. TWIST-1 is overexpressed in neoplastic choroid plexus epithelial cells and promotes proliferation and invasion. Cancer Res 2009 Mar 15;69(6):2219-23.
96.	Mangiola A, Saulnier N, De Bonis P, Orteschi D et al. Gene expression profile of glioblastoma peritumoral tissue: an ex vivo study. PLoS One 2013;8(3):e57145.
97.	de Tayrac M, Etcheverry A, Aubry M, Saïkali S et al. Integrative genome-wide analysis reveals a robust genomic glioblastoma signature associated with copy number driving changes in gene expression. Genes Chromosomes Cancer 2009 Jan;48(1):55-68.
98.	Liu Z, Yao Z, Li C, Lu Y et al. Gene expression profiling in human high-grade astrocytomas. Comp Funct Genomics 2011;2011:245137.
99.	Koos B, Bender S, Witt H, Mertsch S et al. The transcription factor evi-1 is overexpressed, promotes proliferation, and is prognostically unfavorable in infratentorial ependymomas. Clin Cancer Res 2011 Jun 1;17(11):3631-7.
100.	Etcheverry A, Aubry M, de Tayrac M, Vauleon E et al. DNA methylation in glioblastoma: impact on gene expression and clinical outcome. BMC Genomics 2010 Dec 14;11:701.
101.	Chow LM, Endersby R, Zhu X, Rankin S et al. Cooperativity within and among Pten, p53, and Rb pathways induces high-grade astrocytoma in adult brain. Cancer Cell 2011 Mar 8;19(3):305-16.
102.	Grzmil M, Morin P Jr, Lino MM, Merlo A et al. MAP kinase-interacting kinase 1 regulates SMAD2-dependent TGF-β signaling pathway in human glioblastoma. Cancer Res 2011 Mar 15;71(6):2392-402.
103.	Michaelis KA, Knox AJ, Xu M, Kiseljak-Vassiliades K et al. Identification of growth arrest and DNA-damage-inducible gene beta (GADD45beta) as a novel tumor suppressor in pituitary gonadotrope tumors. Endocrinology 2011 Oct;152(10):3603-13.
104.	Matarin M, Salih DA, Yasvoina M, Cummings DM et al. A genome-wide gene-expression analysis and database in transgenic mice during development of amyloid or tau pathology. Cell Rep 2015 Feb 3;10(4):633-44.
105.	Cummings DM, Liu W, Portelius E, Bayram S et al. First effects of rising amyloid-β in transgenic mouse brain: synaptic transmission and gene expression. Brain 2015 Jul;138(Pt 7):1992-2004.
106.	Lerman BJ, Hoffman EP, Sutherland ML, Bouri K et al. Deletion of galectin-3 exacerbates microglial activation and accelerates disease progression and demise in a SOD1(G93A) mouse model of amyotrophic lateral sclerosis. Brain Behav 2012 Sep;2(5):563-75.
107.	Nardo G, Iennaco R, Fusi N, Heath PR et al. Transcriptomic indices of fast and slow disease progression in two mouse models of amyotrophic lateral sclerosis. Brain 2013 Nov;136(Pt 11):3305-32.
108.	Trolese MC, Mariani A, Terao M, de Paola M et al. CXCL13/CXCR5 signalling is pivotal to preserve motor neurons in amyotrophic lateral sclerosis. EBioMedicine 2020 Dec;62:103097.
109.	Gu X, Cantle JP, Greiner ER, Lee CY et al. N17 Modifies mutant Huntingtin nuclear pathogenesis and severity of disease in HD BAC transgenic mice. Neuron 2015 Feb 18;85(4):726-41.
110.	Doyle JP, Dougherty JD, Heiman M, Schmidt EF et al. Application of a translational profiling approach for the comparative analysis of CNS cell types. Cell 2008 Nov 14;135(4):749-62.
111.	Dougherty JD, Schmidt EF, Nakajima M, Heintz N. Analytical approaches to RNA profiling data for the identification of genes enriched in specific cells. Nucleic Acids Res 2010 Jul;38(13):4218-30.
112.	Shrestha P, Mousa A, Heintz N. Layer 2/3 pyramidal cells in the medial prefrontal cortex moderate stress induced depressive behaviors. Elife 2015 Sep 15;4.
113.	Dougherty JD, Fomchenko EI, Akuffo AA, Schmidt E et al. Candidate pathways for promoting differentiation or quiescence of oligodendrocyte progenitor-like cells in glioma. Cancer Res 2012 Sep 15;72(18):4856-68.
114.	Xu X, Wells AB, O'Brien DR, Nehorai A et al. Cell type-specific expression analysis to identify putative cellular mechanisms for neurogenetic disorders. J Neurosci 2014 Jan 22;34(4):1420-31.
